# Supplementary material for: Amino acid appended supramolecular self-associating amphiphiles demonstrate dual activity against both MRSA and ovarian cancer
Source: Chem Sci. 2026 Mar 10;17(17):8567–79. doi: 10.1039/d5sc03376d (PMC12973313; doi:10.1039/d5sc03376d)
Supplement: SC-017-D5SC03376D-s002 [file SC-017-D5SC03376D-s002.cif]

# Supplementary Information (SI) for Chemical Science.
# This journal is © The Royal Society of Chemistry 2026

####################################################################### 
# 
# This file contains crystal structure data downloaded from the 
# Cambridge Structural Database (CSD) hosted by the Cambridge 
# Crystallographic Data Centre (CCDC).
# 
# Full information about CCDC data access policies and citation 
# guidelines are available at http://www.ccdc.cam.ac.uk/access/V1 
# 
# Audit and citation data items may have been added by the CCDC. 
# Please retain this information to preserve the provenance of 
# this file and to allow appropriate attribution of the data. 
# 
#######################################################################

data_jrh20220102_res
_database_code_depnum_ccdc_archive 'CCDC 2205765'
loop_
_audit_author_name
_audit_author_address
'Jennifer Hiscock'
;University of Kent
United Kingdom
;
_audit_update_record             
;
2022-09-07 deposited with the CCDC.	2026-01-21 downloaded from the CCDC.
;
_audit_creation_date             2022-03-17
_audit_creation_method           
;
Olex2 1.5
(compiled 2021.12.09 svn.r5202d8cf for OlexSys, GUI svn.r6439)
;
_shelx_SHELXL_version_number     2014/7
_chemical_name_common            ?
_chemical_name_systematic        ?
_chemical_formula_moiety         'C21 H23 F3 N2 O3'
_chemical_formula_sum            'C21 H23 F3 N2 O3'
_chemical_formula_weight         408.41
_chemical_absolute_configuration ?
_chemical_melting_point          ?
_chemical_oxdiff_formula         C20H20N2O2SF3
_chemical_oxdiff_usercomment     '100 K 56p'
loop_
_atom_type_symbol
_atom_type_description
_atom_type_scat_dispersion_real
_atom_type_scat_dispersion_imag
_atom_type_scat_source
C C 0.0181 0.0091 'International Tables Vol C Tables 4.2.6.8 and 6.1.1.4'
H H 0.0000 0.0000 'International Tables Vol C Tables 4.2.6.8 and 6.1.1.4'
F F 0.0727 0.0534 'International Tables Vol C Tables 4.2.6.8 and 6.1.1.4'
N N 0.0311 0.0180 'International Tables Vol C Tables 4.2.6.8 and 6.1.1.4'
O O 0.0492 0.0322 'International Tables Vol C Tables 4.2.6.8 and 6.1.1.4'

_shelx_space_group_comment       
;
The symmetry employed for this shelxl refinement is uniquely defined
by the following loop, which should always be used as a source of
symmetry information in preference to the above space-group names.
They are only intended as comments.
;
_space_group_crystal_system      orthorhombic
_space_group_IT_number           19
_space_group_name_H-M_alt        'P 21 21 21'
_space_group_name_Hall           'P 2ac 2ab'
loop_
_space_group_symop_operation_xyz
'x, y, z'
'-x+1/2, -y, z+1/2'
'-x, y+1/2, -z+1/2'
'x+1/2, -y+1/2, -z'

_cell_length_a                   5.7353(4)
_cell_length_b                   18.3597(18)
_cell_length_c                   19.4042(15)
_cell_angle_alpha                90
_cell_angle_beta                 90
_cell_angle_gamma                90
_cell_volume                     2043.2(3)
_cell_formula_units_Z            4
_cell_measurement_reflns_used    3348
_cell_measurement_temperature    99.98(10)
_cell_measurement_theta_max      71.2340
_cell_measurement_theta_min      4.8090
_shelx_estimated_absorpt_T_max   ?
_shelx_estimated_absorpt_T_min   ?
_exptl_absorpt_coefficient_mu    0.911
_exptl_absorpt_correction_T_max  1.000
_exptl_absorpt_correction_T_min  0.033
_exptl_absorpt_correction_type   gaussian
_exptl_absorpt_process_details   
;
CrysAlisPro 1.171.40.53 (Rigaku Oxford Diffraction, 2019)
Numerical absorption correction based on gaussian integration over
			a multifaceted crystal model
Empirical absorption correction using spherical harmonics,
 implemented in SCALE3 ABSPACK scaling algorithm.
;
_exptl_absorpt_special_details   ?
_exptl_crystal_colour            'clear light colourless'
_exptl_crystal_colour_lustre     clear
_exptl_crystal_colour_modifier   light
_exptl_crystal_colour_primary    colourless
_exptl_crystal_density_diffrn    1.328
_exptl_crystal_density_meas      ?
_exptl_crystal_density_method    ?
_exptl_crystal_description       needle
_exptl_crystal_F_000             856
loop_
_exptl_crystal_face_index_h
_exptl_crystal_face_index_k
_exptl_crystal_face_index_l
_exptl_crystal_face_perp_dist
4 1 1 0.3844
-4 -1 -1 0.3844
0 -4 5 0.0112
0 4 -5 0.0112
0 5 4 0.0237
0 -5 -4 0.0237

_exptl_crystal_size_max          0.779
_exptl_crystal_size_mid          0.047
_exptl_crystal_size_min          0.022
loop_
_exptl_oxdiff_crystal_face_indexfrac_h
_exptl_oxdiff_crystal_face_indexfrac_k
_exptl_oxdiff_crystal_face_indexfrac_l
_exptl_oxdiff_crystal_face_x
_exptl_oxdiff_crystal_face_y
_exptl_oxdiff_crystal_face_z
3.9907 0.9823 1.0020 -0.0822 -0.2003 -1.0551
-3.9907 -0.9823 -1.0020 0.0822 0.2003 1.0551
-0.0035 -4.0085 5.0012 -0.1074 -0.4996 0.1002
0.0035 4.0085 -5.0012 0.1074 0.4996 -0.1002
0.0022 5.0047 3.9998 0.5119 -0.0950 -0.0801
-0.0022 -5.0047 -3.9998 -0.5119 0.0950 0.0801

_exptl_transmission_factor_max   ?
_exptl_transmission_factor_min   ?
_diffrn_reflns_av_R_equivalents  0.0790
_diffrn_reflns_av_unetI/netI     0.0731
_diffrn_reflns_Laue_measured_fraction_full 1.000
_diffrn_reflns_Laue_measured_fraction_max 0.981
_diffrn_reflns_limit_h_max       4
_diffrn_reflns_limit_h_min       -6
_diffrn_reflns_limit_k_max       22
_diffrn_reflns_limit_k_min       -22
_diffrn_reflns_limit_l_max       22
_diffrn_reflns_limit_l_min       -23
_diffrn_reflns_number            13037
_diffrn_reflns_point_group_measured_fraction_full 0.999
_diffrn_reflns_point_group_measured_fraction_max 0.974
_diffrn_reflns_theta_full        67.684
_diffrn_reflns_theta_max         72.417
_diffrn_reflns_theta_min         4.557
_diffrn_ambient_environment      N~2~
_diffrn_ambient_temperature      99.98(10)
_diffrn_detector                 'CCD plate'
_diffrn_detector_area_resol_mean 5.2887
_diffrn_detector_type            AtlasS2
_diffrn_measured_fraction_theta_full 1.000
_diffrn_measured_fraction_theta_max 0.981
_diffrn_measurement_details      
;
List of Runs (angles in degrees, time in seconds):

  # Type    Start    End  Width  t~exp~   \w     \q     \k     \f   Frames
#--------------------------------------------------------------------------
  1  \w   -114.00 -19.00   1.00    7.50    --  -42.16 -38.00 -60.00   95
  2  \w    -36.00  -8.00   1.00    7.50    --  -42.16 125.00   0.00   28
  3  \w   -115.00 -25.00   1.00    7.50    --  -42.16 -38.00-150.00   90
  4  \w     68.00 103.00   1.00    7.50    --   42.16-143.00 -89.00   35
  5  \w     24.00  65.00   1.00    7.50    --   42.16-125.00 120.00   41
  6  \w      1.00  43.00   1.00    7.50    --   42.16 -99.00-180.00   42
  7  \w    110.00 172.00   1.00   20.00    --  103.72 125.00 120.00   62
  8  \w     54.00 112.00   1.00   20.00    --  103.72 -30.00 -30.00   58
  9  \w     35.00 106.00   1.00   20.00    --  103.72 -94.00 -90.00   71
 10  \w     33.00 108.00   1.00   20.00    --  103.72 -94.00  60.00   75
 11  \w    101.00 178.00   1.00   20.00    --  103.72  30.00-180.00   77
 12  \w     70.00 102.00   1.00   20.00    --  103.72-125.00-150.00   32
 13  \w     36.00 122.00   1.00   20.00    --  103.72 -45.00  60.00   86
 14  \w     60.00 176.00   1.00   20.00    --  103.72  15.00 -60.00  116
 15  \w     67.00 130.00   1.00   20.00    --  103.72 -45.00-150.00   63
 16  \w     33.00 122.00   1.00   20.00    --  103.72-143.00 -89.00   89
;
_diffrn_measurement_device       'four-circle diffractometer'
_diffrn_measurement_device_type  'SuperNova, Dual, Cu at home/near, AtlasS2'
_diffrn_measurement_method       '\w scans'
_diffrn_orient_matrix_type       
'CrysAlisPro convention (1999,Acta A55,543-557)'
_diffrn_orient_matrix_UB_11      -0.0477859000
_diffrn_orient_matrix_UB_12      0.0728346000
_diffrn_orient_matrix_UB_13      0.0368622000
_diffrn_orient_matrix_UB_21      -0.0417076000
_diffrn_orient_matrix_UB_22      0.0371202000
_diffrn_orient_matrix_UB_23      -0.0701808000
_diffrn_orient_matrix_UB_31      -0.2607192000
_diffrn_orient_matrix_UB_32      -0.0193639000
_diffrn_orient_matrix_UB_33      0.0043396000
_diffrn_radiation_monochromator  mirror
_diffrn_radiation_probe          x-ray
_diffrn_radiation_type           'Cu K\a'
_diffrn_radiation_wavelength     1.54184
_diffrn_source                   'micro-focus sealed X-ray tube'
_diffrn_source_type              'SuperNova (Cu) X-ray Source'
_reflns_Friedel_coverage         0.707
_reflns_Friedel_fraction_full    0.999
_reflns_Friedel_fraction_max     0.965
_reflns_number_gt                2932
_reflns_number_total             3930
_reflns_special_details          
;
 Reflections were merged by SHELXL according to the crystal
 class for the calculation of statistics and refinement.
 
 _reflns_Friedel_fraction is defined as the number of unique
 Friedel pairs measured divided by the number that would be
 possible theoretically, ignoring centric projections and
 systematic absences.
;
_reflns_threshold_expression     'I > 2\s(I)'
_computing_cell_refinement       'CrysAlisPro 1.171.40.53 (Rigaku OD, 2019)'
_computing_data_collection       'CrysAlisPro 1.171.40.53 (Rigaku OD, 2019)'
_computing_data_reduction        'CrysAlisPro 1.171.40.53 (Rigaku OD, 2019)'
_computing_molecular_graphics    'Olex2 1.5 (Dolomanov et al., 2009)'
_computing_publication_material  'Olex2 1.5 (Dolomanov et al., 2009)'
_computing_structure_refinement  'SHELXL 2014/7 (Sheldrick, 2015)'
_computing_structure_solution    'SHELXT 2014/5 (Sheldrick, 2014)'
_refine_diff_density_max         0.305
_refine_diff_density_min         -0.309
_refine_diff_density_rms         0.062
_refine_ls_abs_structure_details 
;
 Flack x determined using 905 quotients [(I+)-(I-)]/[(I+)+(I-)]
 (Parsons, Flack and Wagner, Acta Cryst. B69 (2013) 249-259).
;
_refine_ls_abs_structure_Flack   0.0(4)
_refine_ls_extinction_coef       .
_refine_ls_extinction_method     none
_refine_ls_goodness_of_fit_ref   1.075
_refine_ls_hydrogen_treatment    constr
_refine_ls_matrix_type           full
_refine_ls_number_parameters     265
_refine_ls_number_reflns         3930
_refine_ls_number_restraints     0
_refine_ls_R_factor_all          0.0937
_refine_ls_R_factor_gt           0.0717
_refine_ls_restrained_S_all      1.075
_refine_ls_shift/su_max          0.000
_refine_ls_shift/su_mean         0.000
_refine_ls_structure_factor_coef Fsqd
_refine_ls_weighting_details     
'w=1/[\s^2^(Fo^2^)+(0.0832P)^2^+0.8093P] where P=(Fo^2^+2Fc^2^)/3'
_refine_ls_weighting_scheme      calc
_refine_ls_wR_factor_gt          0.1733
_refine_ls_wR_factor_ref         0.1927
_refine_special_details          ?
_olex2_refinement_description    
;
1. Fixed Uiso
 At 1.2 times of:
  All C(H) groups, All C(H,H) groups, All N(H) groups
 At 1.5 times of:
  All C(H,H,H) groups
2.a Ternary CH refined with riding coordinates:
 C9(H9)
2.b Secondary CH2 refined with riding coordinates:
 C10(H10A,H10B)
2.c Aromatic/amide H refined with riding coordinates:
 N2(H2), N1(H1), C7(H7), C4(H4), C6(H6), C3(H3), C12(H12), C16(H16), C13(H13),
 C15(H15), C14(H14)
2.d Idealised Me refined as rotating group:
 C19(H19A,H19B,H19C), C20(H20A,H20B,H20C), C21(H21A,H21B,H21C)
;
_atom_sites_solution_hydrogens   geom
_atom_sites_solution_primary     dual
_atom_sites_solution_secondary   ?
loop_
_atom_site_label
_atom_site_type_symbol
_atom_site_fract_x
_atom_site_fract_y
_atom_site_fract_z
_atom_site_U_iso_or_equiv
_atom_site_adp_type
_atom_site_occupancy
_atom_site_site_symmetry_order
_atom_site_calc_flag
_atom_site_refinement_flags_posn
_atom_site_refinement_flags_adp
_atom_site_refinement_flags_occupancy
_atom_site_disorder_assembly
_atom_site_disorder_group
F2 F 0.5941(7) 0.0726(2) -0.01981(19) 0.0564(10) Uani 1 1 d . . . . .
F3 F 0.9586(7) 0.0744(2) 0.0028(2) 0.0597(11) Uani 1 1 d . . . . .
F1 F 0.8103(7) 0.1579(2) -0.06059(18) 0.0548(10) Uani 1 1 d . . . . .
O3 O 0.2287(7) 0.4607(2) 0.2744(2) 0.0390(9) Uani 1 1 d . . . . .
O1 O 0.2432(8) 0.2861(2) 0.25444(19) 0.0440(10) Uani 1 1 d . . . . .
O2 O -0.0935(7) 0.4204(3) 0.3268(2) 0.0546(12) Uani 1 1 d . . . . .
N2 N 0.4750(9) 0.3464(3) 0.3300(2) 0.0375(10) Uani 1 1 d . . . . .
H2 H 0.6138 0.3546 0.3448 0.045 Uiso 1 1 calc R U . . .
N1 N 0.6384(9) 0.2861(3) 0.2386(2) 0.0397(11) Uani 1 1 d . . . . .
H1 H 0.7669 0.3013 0.2564 0.048 Uiso 1 1 calc R U . . .
C11 C 0.4620(9) 0.3856(3) 0.4844(3) 0.0350(12) Uani 1 1 d . . . . .
C8 C 0.4380(11) 0.3048(3) 0.2724(3) 0.0377(13) Uani 1 1 d . . . . .
C17 C 0.1138(10) 0.4203(3) 0.3192(3) 0.0398(13) Uani 1 1 d . . . . .
C2 C 0.7262(11) 0.1617(3) 0.0585(3) 0.0392(13) Uani 1 1 d . . . . .
C7 C 0.8939(11) 0.2113(3) 0.0795(3) 0.0414(13) Uani 1 1 d . . . . .
H7 H 1.0297 0.2168 0.0539 0.050 Uiso 1 1 calc R U . . .
C9 C 0.2739(10) 0.3762(3) 0.3650(3) 0.0374(12) Uani 1 1 d . . . . .
H9 H 0.1839 0.3355 0.3841 0.045 Uiso 1 1 calc R U . . .
C5 C 0.6569(10) 0.2443(3) 0.1776(3) 0.0381(12) Uani 1 1 d . . . . .
C4 C 0.4885(11) 0.1958(3) 0.1562(3) 0.0413(13) Uani 1 1 d . . . . .
H4 H 0.3514 0.1906 0.1813 0.050 Uiso 1 1 calc R U . . .
C1 C 0.7691(12) 0.1165(3) -0.0040(3) 0.0438(14) Uani 1 1 d . . . . .
C6 C 0.8618(11) 0.2526(3) 0.1383(3) 0.0417(14) Uani 1 1 d . . . . .
H6 H 0.9752 0.2858 0.1519 0.050 Uiso 1 1 calc R U . . .
C18 C 0.1036(10) 0.5107(3) 0.2268(3) 0.0405(14) Uani 1 1 d . . . . .
C10 C 0.3497(10) 0.4251(3) 0.4246(3) 0.0377(12) Uani 1 1 d . . . . .
H10A H 0.4590 0.4609 0.4071 0.045 Uiso 1 1 calc R U . . .
H10B H 0.2142 0.4511 0.4415 0.045 Uiso 1 1 calc R U . . .
C3 C 0.5237(11) 0.1543(3) 0.0968(3) 0.0425(14) Uani 1 1 d . . . . .
H3 H 0.4100 0.1213 0.0828 0.051 Uiso 1 1 calc R U . . .
C12 C 0.3435(12) 0.3297(3) 0.5179(3) 0.0435(14) Uani 1 1 d . . . . .
H12 H 0.2004 0.3141 0.5009 0.052 Uiso 1 1 calc R U . . .
C16 C 0.6771(11) 0.4073(4) 0.5091(3) 0.0475(15) Uani 1 1 d . . . . .
H16 H 0.7587 0.4442 0.4869 0.057 Uiso 1 1 calc R U . . .
C19 C -0.0646(12) 0.4674(4) 0.1821(3) 0.0470(15) Uani 1 1 d . . . . .
H19A H 0.0147 0.4261 0.1628 0.070 Uiso 1 1 calc R U . . .
H19B H -0.1214 0.4978 0.1455 0.070 Uiso 1 1 calc R U . . .
H19C H -0.1933 0.4510 0.2096 0.070 Uiso 1 1 calc R U . . .
C20 C -0.0204(12) 0.5692(4) 0.2686(3) 0.0500(16) Uani 1 1 d . . . . .
H20A H -0.1477 0.5477 0.2934 0.075 Uiso 1 1 calc R U . . .
H20B H -0.0790 0.6061 0.2381 0.075 Uiso 1 1 calc R U . . .
H20C H 0.0873 0.5907 0.3005 0.075 Uiso 1 1 calc R U . . .
C13 C 0.4361(14) 0.2966(4) 0.5767(3) 0.0569(19) Uani 1 1 d . . . . .
H13 H 0.3545 0.2599 0.5993 0.068 Uiso 1 1 calc R U . . .
C15 C 0.7724(13) 0.3737(4) 0.5675(4) 0.063(2) Uani 1 1 d . . . . .
H15 H 0.9177 0.3882 0.5837 0.075 Uiso 1 1 calc R U . . .
C21 C 0.2966(12) 0.5419(4) 0.1846(4) 0.061(2) Uani 1 1 d . . . . .
H21A H 0.4028 0.5676 0.2140 0.091 Uiso 1 1 calc R U . . .
H21B H 0.2332 0.5748 0.1511 0.091 Uiso 1 1 calc R U . . .
H21C H 0.3780 0.5033 0.1615 0.091 Uiso 1 1 calc R U . . .
C14 C 0.6523(16) 0.3194(4) 0.6008(4) 0.067(2) Uani 1 1 d . . . . .
H14 H 0.7160 0.2978 0.6398 0.080 Uiso 1 1 calc R U . . .

loop_
_atom_site_aniso_label
_atom_site_aniso_U_11
_atom_site_aniso_U_22
_atom_site_aniso_U_33
_atom_site_aniso_U_23
_atom_site_aniso_U_13
_atom_site_aniso_U_12
F2 0.065(2) 0.056(2) 0.048(2) -0.0125(17) -0.0052(18) -0.0155(19)
F3 0.066(3) 0.057(2) 0.057(2) -0.0081(19) -0.0071(19) 0.020(2)
F1 0.077(3) 0.049(2) 0.0381(18) 0.0015(16) 0.0054(17) 0.0009(19)
O3 0.033(2) 0.046(2) 0.038(2) 0.0118(17) 0.0002(17) -0.0020(18)
O1 0.046(2) 0.052(2) 0.0342(19) -0.0044(18) -0.0036(18) -0.015(2)
O2 0.032(2) 0.086(3) 0.045(2) 0.018(2) -0.0002(18) -0.012(2)
N2 0.041(3) 0.041(2) 0.031(2) -0.0015(19) -0.0054(19) -0.009(2)
N1 0.040(3) 0.044(3) 0.035(2) -0.005(2) -0.0079(19) -0.010(2)
C11 0.033(3) 0.039(3) 0.033(3) -0.004(2) -0.001(2) 0.006(2)
C8 0.045(3) 0.037(3) 0.031(2) 0.005(2) -0.007(2) -0.009(3)
C17 0.037(3) 0.050(3) 0.032(3) 0.003(2) -0.002(2) -0.012(3)
C2 0.042(3) 0.039(3) 0.036(3) 0.003(2) -0.008(2) 0.004(3)
C7 0.039(3) 0.043(3) 0.042(3) 0.003(3) 0.001(3) -0.001(3)
C9 0.037(3) 0.041(3) 0.034(3) 0.005(2) -0.009(2) -0.006(3)
C5 0.042(3) 0.039(3) 0.033(3) -0.002(2) -0.003(2) -0.003(2)
C4 0.042(3) 0.042(3) 0.040(3) 0.000(2) 0.000(2) -0.003(3)
C1 0.053(4) 0.038(3) 0.041(3) 0.003(3) -0.002(3) 0.003(3)
C6 0.039(3) 0.043(3) 0.043(3) 0.001(3) -0.011(3) -0.008(3)
C18 0.037(3) 0.048(3) 0.036(3) 0.012(3) 0.001(2) 0.005(3)
C10 0.038(3) 0.039(3) 0.036(3) 0.001(2) -0.005(2) -0.005(3)
C3 0.043(3) 0.037(3) 0.048(3) -0.002(3) -0.009(3) -0.005(3)
C12 0.055(4) 0.043(3) 0.032(3) -0.003(2) 0.000(3) 0.009(3)
C16 0.039(3) 0.052(3) 0.051(3) -0.015(3) -0.006(3) 0.005(3)
C19 0.057(4) 0.050(3) 0.034(3) 0.000(3) -0.009(3) 0.009(3)
C20 0.053(4) 0.050(4) 0.046(3) -0.003(3) -0.007(3) 0.007(3)
C13 0.090(5) 0.048(4) 0.033(3) 0.001(3) 0.001(3) 0.023(4)
C15 0.052(4) 0.075(5) 0.062(4) -0.032(4) -0.030(3) 0.032(4)
C21 0.051(4) 0.066(4) 0.065(4) 0.039(4) 0.011(3) 0.011(3)
C14 0.103(7) 0.055(4) 0.043(4) -0.009(3) -0.024(4) 0.037(4)

_geom_special_details            
;
 All esds (except the esd in the dihedral angle between two l.s. planes)
 are estimated using the full covariance matrix.  The cell esds are taken
 into account individually in the estimation of esds in distances, angles
 and torsion angles; correlations between esds in cell parameters are only
 used when they are defined by crystal symmetry.  An approximate (isotropic)
 treatment of cell esds is used for estimating esds involving l.s. planes.
;
loop_
_geom_bond_atom_site_label_1
_geom_bond_atom_site_label_2
_geom_bond_distance
_geom_bond_site_symmetry_2
_geom_bond_publ_flag
F2 C1 1.324(7) . ?
F3 C1 1.341(7) . ?
F1 C1 1.355(7) . ?
O3 C17 1.320(7) . ?
O3 C18 1.486(7) . ?
O1 C8 1.220(7) . ?
O2 C17 1.198(8) . ?
N2 H2 0.8600 . ?
N2 C8 1.370(7) . ?
N2 C9 1.446(8) . ?
N1 H1 0.8600 . ?
N1 C8 1.367(8) . ?
N1 C5 1.415(7) . ?
C11 C10 1.512(8) . ?
C11 C12 1.392(8) . ?
C11 C16 1.382(8) . ?
C17 C9 1.513(8) . ?
C2 C7 1.386(8) . ?
C2 C1 1.490(8) . ?
C2 C3 1.386(9) . ?
C7 H7 0.9300 . ?
C7 C6 1.382(9) . ?
C9 H9 0.9800 . ?
C9 C10 1.527(8) . ?
C5 C4 1.378(8) . ?
C5 C6 1.409(9) . ?
C4 H4 0.9300 . ?
C4 C3 1.395(8) . ?
C6 H6 0.9300 . ?
C18 C19 1.522(9) . ?
C18 C20 1.522(9) . ?
C18 C21 1.491(8) . ?
C10 H10A 0.9700 . ?
C10 H10B 0.9700 . ?
C3 H3 0.9300 . ?
C12 H12 0.9300 . ?
C12 C13 1.397(9) . ?
C16 H16 0.9300 . ?
C16 C15 1.401(10) . ?
C19 H19A 0.9600 . ?
C19 H19B 0.9600 . ?
C19 H19C 0.9600 . ?
C20 H20A 0.9600 . ?
C20 H20B 0.9600 . ?
C20 H20C 0.9600 . ?
C13 H13 0.9300 . ?
C13 C14 1.390(12) . ?
C15 H15 0.9300 . ?
C15 C14 1.373(12) . ?
C21 H21A 0.9600 . ?
C21 H21B 0.9600 . ?
C21 H21C 0.9600 . ?
C14 H14 0.9300 . ?

loop_
_geom_angle_atom_site_label_1
_geom_angle_atom_site_label_2
_geom_angle_atom_site_label_3
_geom_angle
_geom_angle_site_symmetry_1
_geom_angle_site_symmetry_3
_geom_angle_publ_flag
C17 O3 C18 121.0(4) . . ?
C8 N2 H2 121.0 . . ?
C8 N2 C9 118.1(5) . . ?
C9 N2 H2 121.0 . . ?
C8 N1 H1 116.5 . . ?
C8 N1 C5 126.9(5) . . ?
C5 N1 H1 116.5 . . ?
C12 C11 C10 120.3(5) . . ?
C16 C11 C10 120.5(6) . . ?
C16 C11 C12 119.1(6) . . ?
O1 C8 N2 122.1(6) . . ?
O1 C8 N1 124.2(5) . . ?
N1 C8 N2 113.7(5) . . ?
O3 C17 C9 112.7(5) . . ?
O2 C17 O3 125.2(6) . . ?
O2 C17 C9 122.0(5) . . ?
C7 C2 C1 119.4(6) . . ?
C7 C2 C3 119.2(5) . . ?
C3 C2 C1 121.4(5) . . ?
C2 C7 H7 119.6 . . ?
C6 C7 C2 120.8(6) . . ?
C6 C7 H7 119.6 . . ?
N2 C9 C17 114.2(5) . . ?
N2 C9 H9 108.1 . . ?
N2 C9 C10 110.5(4) . . ?
C17 C9 H9 108.1 . . ?
C17 C9 C10 107.6(5) . . ?
C10 C9 H9 108.1 . . ?
C4 C5 N1 123.3(5) . . ?
C4 C5 C6 119.5(5) . . ?
C6 C5 N1 117.2(5) . . ?
C5 C4 H4 120.0 . . ?
C5 C4 C3 120.0(6) . . ?
C3 C4 H4 120.0 . . ?
F2 C1 F3 106.6(5) . . ?
F2 C1 F1 106.6(5) . . ?
F2 C1 C2 113.8(5) . . ?
F3 C1 F1 105.2(5) . . ?
F3 C1 C2 112.0(5) . . ?
F1 C1 C2 112.1(5) . . ?
C7 C6 C5 119.9(5) . . ?
C7 C6 H6 120.1 . . ?
C5 C6 H6 120.1 . . ?
O3 C18 C19 109.8(5) . . ?
O3 C18 C20 109.3(5) . . ?
O3 C18 C21 102.7(4) . . ?
C19 C18 C20 112.1(5) . . ?
C21 C18 C19 111.0(6) . . ?
C21 C18 C20 111.6(6) . . ?
C11 C10 C9 114.9(5) . . ?
C11 C10 H10A 108.6 . . ?
C11 C10 H10B 108.6 . . ?
C9 C10 H10A 108.6 . . ?
C9 C10 H10B 108.6 . . ?
H10A C10 H10B 107.5 . . ?
C2 C3 C4 120.7(6) . . ?
C2 C3 H3 119.6 . . ?
C4 C3 H3 119.6 . . ?
C11 C12 H12 119.5 . . ?
C11 C12 C13 121.1(7) . . ?
C13 C12 H12 119.5 . . ?
C11 C16 H16 119.9 . . ?
C11 C16 C15 120.1(7) . . ?
C15 C16 H16 119.9 . . ?
C18 C19 H19A 109.5 . . ?
C18 C19 H19B 109.5 . . ?
C18 C19 H19C 109.5 . . ?
H19A C19 H19B 109.5 . . ?
H19A C19 H19C 109.5 . . ?
H19B C19 H19C 109.5 . . ?
C18 C20 H20A 109.5 . . ?
C18 C20 H20B 109.5 . . ?
C18 C20 H20C 109.5 . . ?
H20A C20 H20B 109.5 . . ?
H20A C20 H20C 109.5 . . ?
H20B C20 H20C 109.5 . . ?
C12 C13 H13 120.5 . . ?
C14 C13 C12 118.9(7) . . ?
C14 C13 H13 120.5 . . ?
C16 C15 H15 119.8 . . ?
C14 C15 C16 120.3(7) . . ?
C14 C15 H15 119.8 . . ?
C18 C21 H21A 109.5 . . ?
C18 C21 H21B 109.5 . . ?
C18 C21 H21C 109.5 . . ?
H21A C21 H21B 109.5 . . ?
H21A C21 H21C 109.5 . . ?
H21B C21 H21C 109.5 . . ?
C13 C14 H14 119.8 . . ?
C15 C14 C13 120.5(7) . . ?
C15 C14 H14 119.8 . . ?

loop_
_geom_torsion_atom_site_label_1
_geom_torsion_atom_site_label_2
_geom_torsion_atom_site_label_3
_geom_torsion_atom_site_label_4
_geom_torsion
_geom_torsion_site_symmetry_1
_geom_torsion_site_symmetry_2
_geom_torsion_site_symmetry_3
_geom_torsion_site_symmetry_4
_geom_torsion_publ_flag
O3 C17 C9 N2 -39.1(7) . . . . ?
O3 C17 C9 C10 84.1(6) . . . . ?
O2 C17 C9 N2 144.9(6) . . . . ?
O2 C17 C9 C10 -91.9(7) . . . . ?
N2 C9 C10 C11 -68.8(6) . . . . ?
N1 C5 C4 C3 -177.3(5) . . . . ?
N1 C5 C6 C7 177.6(5) . . . . ?
C11 C12 C13 C14 -1.2(9) . . . . ?
C11 C16 C15 C14 -0.5(9) . . . . ?
C8 N2 C9 C17 -54.5(7) . . . . ?
C8 N2 C9 C10 -176.1(4) . . . . ?
C8 N1 C5 C4 -23.5(9) . . . . ?
C8 N1 C5 C6 157.9(6) . . . . ?
C17 O3 C18 C19 -59.5(7) . . . . ?
C17 O3 C18 C20 63.8(7) . . . . ?
C17 O3 C18 C21 -177.6(5) . . . . ?
C17 C9 C10 C11 165.9(5) . . . . ?
C2 C7 C6 C5 0.2(9) . . . . ?
C7 C2 C1 F2 -178.5(5) . . . . ?
C7 C2 C1 F3 60.5(7) . . . . ?
C7 C2 C1 F1 -57.4(7) . . . . ?
C7 C2 C3 C4 -0.3(9) . . . . ?
C9 N2 C8 O1 -7.8(8) . . . . ?
C9 N2 C8 N1 173.0(5) . . . . ?
C5 N1 C8 O1 1.6(9) . . . . ?
C5 N1 C8 N2 -179.3(5) . . . . ?
C5 C4 C3 C2 -0.5(9) . . . . ?
C4 C5 C6 C7 -1.1(9) . . . . ?
C1 C2 C7 C6 -178.3(5) . . . . ?
C1 C2 C3 C4 178.4(5) . . . . ?
C6 C5 C4 C3 1.2(9) . . . . ?
C18 O3 C17 O2 -1.3(9) . . . . ?
C18 O3 C17 C9 -177.2(5) . . . . ?
C10 C11 C12 C13 -174.7(5) . . . . ?
C10 C11 C16 C15 175.6(6) . . . . ?
C3 C2 C7 C6 0.5(9) . . . . ?
C3 C2 C1 F2 2.8(8) . . . . ?
C3 C2 C1 F3 -118.2(6) . . . . ?
C3 C2 C1 F1 123.8(6) . . . . ?
C12 C11 C10 C9 -56.7(7) . . . . ?
C12 C11 C16 C15 -0.6(8) . . . . ?
C12 C13 C14 C15 0.1(10) . . . . ?
C16 C11 C10 C9 127.2(6) . . . . ?
C16 C11 C12 C13 1.5(9) . . . . ?
C16 C15 C14 C13 0.7(10) . . . . ?

_shelx_res_file                  
;
    jrh20220102_res.res created by SHELXL-2014/7

TITL jrh20220102_res_a.res in P2(1)2(1)2(1)
REM Old TITL jrh20220102_res in P2(1)2(1)2(1)
REM SHELXT solution in P2(1)2(1)2(1)
REM R1 0.143, Rweak 0.061, Alpha 0.001, Orientation as input
REM Flack x = 0.241 ( 0.374 ) from Parsons' quotients
REM Formula found by SHELXT: C21 N2 O3 F3
CELL 1.54184 5.7353 18.3597 19.4042 90 90 90
ZERR 4 0.0004 0.0018 0.0015 0 0 0
LATT -1
SYMM 0.5-X,-Y,0.5+Z
SYMM -X,0.5+Y,0.5-Z
SYMM 0.5+X,0.5-Y,-Z
SFAC C H F N O
UNIT 84 92 12 8 12

L.S. 10
PLAN  1
CONF
BOND $H
list 4
fmap 2 53
ACTA
MORE -1
REM <olex2.extras>
REM <HklSrc "%.\\jrh20220102_res.hkl">
REM </olex2.extras>

WGHT    0.083200    0.809300
FVAR       0.59294
F2    3    0.594123    0.072551   -0.019810    11.00000    0.06550    0.05595 =
         0.04772   -0.01250   -0.00518   -0.01550
F3    3    0.958649    0.074379    0.002818    11.00000    0.06569    0.05655 =
         0.05680   -0.00815   -0.00710    0.02010
F1    3    0.810321    0.157870   -0.060591    11.00000    0.07729    0.04893 =
         0.03811    0.00146    0.00539    0.00090
O3    5    0.228746    0.460721    0.274364    11.00000    0.03309    0.04579 =
         0.03807    0.01180    0.00016   -0.00197
O1    5    0.243184    0.286059    0.254440    11.00000    0.04609    0.05174 =
         0.03417   -0.00444   -0.00359   -0.01468
O2    5   -0.093485    0.420384    0.326847    11.00000    0.03244    0.08613 =
         0.04535    0.01811   -0.00019   -0.01188
N2    4    0.474963    0.346414    0.329971    11.00000    0.04071    0.04081 =
         0.03092   -0.00145   -0.00540   -0.00943
AFIX  43
H2    2    0.613760    0.354614    0.344841    11.00000   -1.20000
AFIX   0
N1    4    0.638388    0.286058    0.238630    11.00000    0.04016    0.04449 =
         0.03454   -0.00523   -0.00788   -0.00964
AFIX  43
H1    2    0.766883    0.301265    0.256374    11.00000   -1.20000
AFIX   0
C11   1    0.461999    0.385578    0.484356    11.00000    0.03331    0.03870 =
         0.03303   -0.00424   -0.00122    0.00580
C8    1    0.438004    0.304787    0.272413    11.00000    0.04477    0.03746 =
         0.03074    0.00509   -0.00734   -0.00857
C17   1    0.113837    0.420281    0.319192    11.00000    0.03680    0.05042 =
         0.03221    0.00305   -0.00201   -0.01215
C2    1    0.726189    0.161747    0.058468    11.00000    0.04201    0.03936 =
         0.03637    0.00271   -0.00752    0.00427
C7    1    0.893913    0.211285    0.079543    11.00000    0.03932    0.04251 =
         0.04225    0.00265    0.00127   -0.00113
AFIX  43
H7    2    1.029662    0.216785    0.053850    11.00000   -1.20000
AFIX   0
C9    1    0.273871    0.376168    0.365001    11.00000    0.03672    0.04098 =
         0.03450    0.00516   -0.00864   -0.00646
AFIX  13
H9    2    0.183897    0.335544    0.384134    11.00000   -1.20000
AFIX   0
C5    1    0.656894    0.244300    0.177553    11.00000    0.04223    0.03861 =
         0.03346   -0.00195   -0.00267   -0.00348
C4    1    0.488473    0.195766    0.156177    11.00000    0.04246    0.04155 =
         0.03997    0.00045    0.00042   -0.00323
AFIX  43
H4    2    0.351381    0.190645    0.181310    11.00000   -1.20000
AFIX   0
C1    1    0.769093    0.116523   -0.004020    11.00000    0.05301    0.03764 =
         0.04079    0.00269   -0.00207    0.00324
C6    1    0.861807    0.252605    0.138287    11.00000    0.03948    0.04303 =
         0.04265    0.00125   -0.01084   -0.00848
AFIX  43
H6    2    0.975224    0.285833    0.151883    11.00000   -1.20000
AFIX   0
C18   1    0.103637    0.510662    0.226799    11.00000    0.03711    0.04813 =
         0.03635    0.01244    0.00077    0.00521
C10   1    0.349703    0.425058    0.424577    11.00000    0.03821    0.03879 =
         0.03622    0.00130   -0.00471   -0.00525
AFIX  23
H10A  2    0.458998    0.460897    0.407101    11.00000   -1.20000
H10B  2    0.214199    0.451128    0.441499    11.00000   -1.20000
AFIX   0
C3    1    0.523672    0.154319    0.096827    11.00000    0.04271    0.03684 =
         0.04808   -0.00224   -0.00907   -0.00453
AFIX  43
H3    2    0.410036    0.121345    0.082843    11.00000   -1.20000
AFIX   0
C12   1    0.343548    0.329671    0.517877    11.00000    0.05511    0.04293 =
         0.03243   -0.00250    0.00021    0.00931
AFIX  43
H12   2    0.200418    0.314078    0.500856    11.00000   -1.20000
AFIX   0
C16   1    0.677081    0.407274    0.509066    11.00000    0.03945    0.05179 =
         0.05132   -0.01477   -0.00602    0.00498
AFIX  43
H16   2    0.758702    0.444241    0.486892    11.00000   -1.20000
AFIX   0
C19   1   -0.064618    0.467423    0.182051    11.00000    0.05658    0.05039 =
         0.03400    0.00014   -0.00897    0.00949
AFIX 137
H19A  2    0.014728    0.426109    0.162826    11.00000   -1.50000
H19B  2   -0.121396    0.497850    0.145483    11.00000   -1.50000
H19C  2   -0.193337    0.451032    0.209613    11.00000   -1.50000
AFIX   0
C20   1   -0.020414    0.569175    0.268570    11.00000    0.05323    0.05038 =
         0.04645   -0.00261   -0.00695    0.00694
AFIX 137
H20A  2   -0.147735    0.547699    0.293441    11.00000   -1.50000
H20B  2   -0.078999    0.606064    0.238081    11.00000   -1.50000
H20C  2    0.087260    0.590663    0.300531    11.00000   -1.50000
AFIX   0
C13   1    0.436147    0.296604    0.576665    11.00000    0.08990    0.04790 =
         0.03292    0.00108    0.00075    0.02332
AFIX  43
H13   2    0.354488    0.259933    0.599263    11.00000   -1.20000
AFIX   0
C15   1    0.772389    0.373670    0.567468    11.00000    0.05170    0.07527 =
         0.06175   -0.03211   -0.02984    0.03243
AFIX  43
H15   2    0.917683    0.388187    0.583721    11.00000   -1.20000
AFIX   0
C21   1    0.296597    0.541876    0.184586    11.00000    0.05099    0.06595 =
         0.06473    0.03901    0.01112    0.01098
AFIX 137
H21A  2    0.402829    0.567640    0.214039    11.00000   -1.50000
H21B  2    0.233193    0.574830    0.151056    11.00000   -1.50000
H21C  2    0.377979    0.503250    0.161491    11.00000   -1.50000
AFIX   0
C14   1    0.652252    0.319399    0.600822    11.00000    0.10288    0.05464 =
         0.04295   -0.00869   -0.02378    0.03726
AFIX  43
H14   2    0.715980    0.297755    0.639846    11.00000   -1.20000
AFIX   0
HKLF 4

REM  jrh20220102_res_a.res in P2(1)2(1)2(1)
REM R1 =  0.0717 for    2932 Fo > 4sig(Fo)  and  0.0937 for all    3930 data
REM    265 parameters refined using      0 restraints

END

WGHT      0.0832      0.8093

REM Highest difference peak  0.305,  deepest hole -0.309,  1-sigma level  0.062
Q1    1   0.6055  0.3832  0.3247  11.00000  0.05    0.31
;
_shelx_res_checksum              8951
_olex2_submission_special_instructions 'No special instructions were received'
_oxdiff_exptl_absorpt_empirical_details 
;
Empirical correction (ABSPACK) includes:
- Absorption correction using spherical harmonics
- Frame scaling
;
_oxdiff_exptl_absorpt_empirical_full_max 2.387
_oxdiff_exptl_absorpt_empirical_full_min 0.445
####################################################################### 
# 
# This file contains crystal structure data downloaded from the 
# Cambridge Structural Database (CSD) hosted by the Cambridge 
# Crystallographic Data Centre (CCDC).
# 
# Full information about CCDC data access policies and citation 
# guidelines are available at http://www.ccdc.cam.ac.uk/access/V1 
# 
# Audit and citation data items may have been added by the CCDC. 
# Please retain this information to preserve the provenance of 
# this file and to allow appropriate attribution of the data. 
# 
#######################################################################

data_exp_1609_auto_res
_database_code_depnum_ccdc_archive 'CCDC 2218842'
loop_
_audit_author_name
_audit_author_address
'Jennifer Hiscock'
;University of Kent
United Kingdom
;
_audit_update_record             
;
2022-11-10 deposited with the CCDC.	2026-01-21 downloaded from the CCDC.
;
# start Validation Reply Form
_vrf_RINTA01_exp_1609_auto_res   
;
PROBLEM: The value of Rint is greater than 0.25
RESPONSE: We acknowledge the poor quality of these data. Repeated attempts to obtain a crystalline sample of this material were obtained over a 1.5-year period. This was the only sample for which sufficient data could be obtained to generate a structure and was obtained from the fracturing of a single plate. The sample did not survive further analysis attempts. These data should only be used to enable the determination of atom connectivity and to approximate atomic location. 
;
_vrf_PLAT020_exp_1609_auto_res   
;
PROBLEM: The Value of Rint is Greater Than 0.12 .........      0.275 Report
RESPONSE: We acknowledge the poor quality of these data. Repeated attempts to obtain a crystalline sample of this material were obtained over a 1.5-year period. This was the only sample for which sufficient data could be obtained to generate a structure and was obtained from the fracturing of a single plate. The sample did not survive further analysis attempts. These data should only be used to enable the determination of atom connectivity and to approximate atomic location. 
;
_vrf_PLAT026_exp_1609_auto_res   
;
PROBLEM: Ratio Observed / Unique Reflections (too) Low ..        22% Check
RESPONSE: We acknowledge the poor quality of these data. Repeated attempts to obtain a crystalline sample of this material were obtained over a 1.5-year period. This was the only sample for which sufficient data could be obtained to generate a structure and was obtained from the fracturing of a single plate. The sample did not survive further analysis attempts. These data should only be used to enable the determination of atom connectivity and to approximate atomic location. 
;
_vrf_PLAT084_exp_1609_auto_res   
;
PROBLEM: High wR2 Value (i.e. > 0.25) ...................       0.50 Report
RESPONSE: We acknowledge the poor quality of these data. Repeated attempts to obtain a crystalline sample of this material were obtained over a 1.5-year period. This was the only sample for which sufficient data could be obtained to generate a structure and was obtained from the fracturing of a single plate. The sample did not survive further analysis attempts. These data should only be used to enable the determination of atom connectivity and to approximate atomic location. 
;
# Added during the CSD deposition process: Thursday 10 November 2022 02:01 PM
# end Validation Reply Form

_audit_creation_date             2022-11-04
_audit_creation_method           
;
Olex2 1.3
(compiled 2020.11.12 svn.r5f609507 for OlexSys, GUI svn.r6408)
;
_shelxl_version_number           2013-4
_chemical_name_common            ?
_chemical_name_systematic        
;
 ?
;
_chemical_formula_moiety         'C14 H16 F3 N2 O3, C16 H36 N'
_chemical_formula_sum            'C30 H52 F3 N3 O3'
_chemical_formula_weight         559.74
_chemical_melting_point          ?
_chemical_oxdiff_formula         C20H20N2O2F3
_chemical_oxdiff_usercomment     'ssa 72 jrh20220207'
loop_
_atom_type_symbol
_atom_type_description
_atom_type_scat_dispersion_real
_atom_type_scat_dispersion_imag
_atom_type_scat_source
C C 0.0181 0.0091 'International Tables Vol C Tables 4.2.6.8 and 6.1.1.4'
H H 0.0000 0.0000 'International Tables Vol C Tables 4.2.6.8 and 6.1.1.4'
F F 0.0727 0.0534 'International Tables Vol C Tables 4.2.6.8 and 6.1.1.4'
N N 0.0311 0.0180 'International Tables Vol C Tables 4.2.6.8 and 6.1.1.4'
O O 0.0492 0.0322 'International Tables Vol C Tables 4.2.6.8 and 6.1.1.4'

_shelx_space_group_comment       
;
The symmetry employed for this shelxl refinement is uniquely defined
by the following loop, which should always be used as a source of
symmetry information in preference to the above space-group names.
They are only intended as comments.
;
_space_group_crystal_system      monoclinic
_space_group_IT_number           14
_space_group_name_H-M_alt        'P 1 21/c 1'
_space_group_name_Hall           '-P 2ybc'
loop_
_space_group_symop_operation_xyz
'x, y, z'
'-x, y+1/2, -z+1/2'
'-x, -y, -z'
'x, -y-1/2, z-1/2'

_cell_length_a                   15.470(4)
_cell_length_b                   18.843(6)
_cell_length_c                   10.856(3)
_cell_angle_alpha                90
_cell_angle_beta                 90.99(3)
_cell_angle_gamma                90
_cell_volume                     3164.2(15)
_cell_formula_units_Z            4
_cell_measurement_reflns_used    1544
_cell_measurement_temperature    100.0(10)
_cell_measurement_theta_max      69.0010
_cell_measurement_theta_min      4.6750
_shelx_estimated_absorpt_T_max   0.986
_shelx_estimated_absorpt_T_min   0.836
_exptl_absorpt_coefficient_mu    0.715
_exptl_absorpt_correction_T_max  1.000
_exptl_absorpt_correction_T_min  0.522
_exptl_absorpt_correction_type   gaussian
_exptl_absorpt_process_details   
;
CrysAlisPro 1.171.42.57a (Rigaku Oxford Diffraction, 2022)
Numerical absorption correction based on gaussian integration over
a multifaceted crystal model
Empirical absorption correction using spherical harmonics,
implemented in SCALE3 ABSPACK scaling algorithm.
;
_exptl_crystal_colour            'clear light colourless'
_exptl_crystal_colour_lustre     clear
_exptl_crystal_colour_modifier   light
_exptl_crystal_colour_primary    colourless
_exptl_crystal_density_diffrn    1.175
_exptl_crystal_density_meas      ?
_exptl_crystal_density_method    ?
_exptl_crystal_description       plate
_exptl_crystal_F_000             1216
loop_
_exptl_crystal_face_index_h
_exptl_crystal_face_index_k
_exptl_crystal_face_index_l
_exptl_crystal_face_perp_dist
2 5 -3 0.0990
-2 -5 3 0.0990
-5 2 0 0.0081
5 -2 0 0.0081
0 1 0 0.0103
0 -1 0 0.0103
2 1 5 0.1207
-2 -1 -5 0.1207

_exptl_crystal_preparation       'slow evaporation from methanol'
_exptl_crystal_size_max          0.26
_exptl_crystal_size_mid          0.03
_exptl_crystal_size_min          0.02
loop_
_exptl_oxdiff_crystal_face_indexfrac_h
_exptl_oxdiff_crystal_face_indexfrac_k
_exptl_oxdiff_crystal_face_indexfrac_l
_exptl_oxdiff_crystal_face_x
_exptl_oxdiff_crystal_face_y
_exptl_oxdiff_crystal_face_z
2.0338 5.0486 -3.0005 0.0834 0.3065 -0.5381
-2.0338 -5.0486 3.0005 -0.0834 -0.3065 0.5381
-5.0071 1.9692 -0.0022 -0.1111 -0.4607 -0.2216
5.0071 -1.9692 0.0022 0.1111 0.4607 0.2216
0.0014 1.0007 -0.0002 -0.0506 0.0142 -0.0626
-0.0014 -1.0007 0.0002 0.0506 -0.0142 0.0626
1.9678 0.9594 5.0007 -0.6010 0.1439 0.4150
-1.9678 -0.9594 -5.0007 0.6010 -0.1439 -0.4150

_exptl_special_details           
;
 ?
;
_exptl_transmission_factor_max   ?
_exptl_transmission_factor_min   ?
_diffrn_reflns_av_R_equivalents  0.2749
_diffrn_reflns_av_unetI/netI     0.1847
_diffrn_reflns_Laue_measured_fraction_full 0.978
_diffrn_reflns_Laue_measured_fraction_max 1.000
_diffrn_reflns_limit_h_max       18
_diffrn_reflns_limit_h_min       -18
_diffrn_reflns_limit_k_max       11
_diffrn_reflns_limit_k_min       -22
_diffrn_reflns_limit_l_max       12
_diffrn_reflns_limit_l_min       -12
_diffrn_reflns_number            21210
_diffrn_reflns_point_group_measured_fraction_full 0.978
_diffrn_reflns_point_group_measured_fraction_max 1.000
_diffrn_reflns_theta_full        67.684
_diffrn_reflns_theta_max         66.598
_diffrn_reflns_theta_min         3.697
_diffrn_ambient_environment      N~2~
_diffrn_ambient_temperature      100.0(10)
_diffrn_detector                 'CCD plate'
_diffrn_detector_area_resol_mean 5.2887
_diffrn_detector_type            AtlasS2
_diffrn_measured_fraction_theta_full 0.978
_diffrn_measured_fraction_theta_max 1.000
_diffrn_measurement_details      
;
List of Runs (angles in degrees, time in seconds):

  # Type    Start    End  Width  t~exp~   \w     \q     \k     \f   Frames
#--------------------------------------------------------------------------
  1  \w    -48.00   8.00   1.00   15.00    --  -41.91  38.00 150.00   56
  2  \w   -129.00  39.00   1.00   15.00    --  -41.91   0.00 120.00  168
  3  \w     31.00  69.00   1.00   15.00    --   41.91-125.00-150.00   38
  4  \w     31.00  94.00   1.00   15.00    --   41.91-125.00  30.00   63
  5  \w     18.00  45.00   1.00   15.00    --   41.91 -99.00 -90.00   27
  6  \w     22.00 105.00   1.00   20.00    --  103.72 -94.00  60.00   83
  7  \w     32.00 110.00   1.00   20.00    --  103.72 -61.00 150.00   78
  8  \w     30.00 135.00   1.00   20.00    --  103.72 -77.00 -90.00  105
  9  \w     35.00 121.00   1.00   20.00    --  103.72 -45.00  30.00   86
 10  \w     96.00 152.00   1.00   20.00    --  103.72  45.00 120.00   56
 11  \w     40.00  66.00   1.00   20.00    --  103.72-125.00 -60.00   26
 12  \w     29.00 119.00   1.00   20.00    --  103.72 -30.00-120.00   90
 13  \w     31.00  59.00   1.00   20.00    --  103.72-125.00  60.00   28
 14  \w    124.00 150.00   1.00   20.00    --  103.72  77.00  60.00   26
 15  \w     33.00  60.00   1.00   20.00    --  103.72-125.00 -90.00   27
 16  \w     51.00 178.00   1.00   20.00    --  103.72  15.00-120.00  127
 17  \w     86.00 113.00   1.00   20.00    --  103.72-125.00 -90.00   27
 18  \w     65.00 113.00   1.00   20.00    --  103.72-125.00  30.00   48
 19  \w     64.00 108.00   1.00   20.00    --  103.72-105.00 151.91   44
;
_diffrn_measurement_device       'four-circle diffractometer'
_diffrn_measurement_device_type  'SuperNova, Dual, Cu at home/near, AtlasS2'
_diffrn_measurement_method       '\w scans'
_diffrn_orient_matrix_type       
'CrysAlisPro convention (1999,Acta A55,543-557)'
_diffrn_orient_matrix_UB_11      0.0023301000
_diffrn_orient_matrix_UB_12      -0.0506178000
_diffrn_orient_matrix_UB_13      -0.1113870000
_diffrn_orient_matrix_UB_21      0.0975542000
_diffrn_orient_matrix_UB_22      0.0140939000
_diffrn_orient_matrix_UB_23      -0.0123199000
_diffrn_orient_matrix_UB_31      0.0195967000
_diffrn_orient_matrix_UB_32      -0.0626138000
_diffrn_orient_matrix_UB_33      0.0872829000
_diffrn_radiation_monochromator  mirror
_diffrn_radiation_probe          x-ray
_diffrn_radiation_type           'Cu K\a'
_diffrn_radiation_wavelength     1.54184
_diffrn_source                   'micro-focus sealed X-ray tube'
_diffrn_source_type              'SuperNova (Cu) X-ray Source'
_reflns_Friedel_coverage         0.000
_reflns_Friedel_fraction_full    .
_reflns_Friedel_fraction_max     .
_reflns_number_gt                1247
_reflns_number_total             5590
_reflns_odcompleteness_completeness 99.97
_reflns_odcompleteness_iscentric 1
_reflns_odcompleteness_theta     66.97
_reflns_special_details          
;
 Reflections were merged by SHELXL according to the crystal
 class for the calculation of statistics and refinement.
 
 _reflns_Friedel_fraction is defined as the number of unique
 Friedel pairs measured divided by the number that would be
 possible theoretically, ignoring centric projections and
 systematic absences.
;
_reflns_threshold_expression     'I > 2\s(I)'
_computing_cell_refinement       'CrysAlisPro 1.171.42.57a (Rigaku OD, 2022)'
_computing_data_collection       'CrysAlisPro 1.171.42.57a (Rigaku OD, 2022)'
_computing_data_reduction        'CrysAlisPro 1.171.42.57a (Rigaku OD, 2022)'
_computing_molecular_graphics    'Olex2 1.3 (Dolomanov et al., 2009)'
_computing_publication_material  'Olex2 1.3 (Dolomanov et al., 2009)'
_computing_structure_refinement  'SHELXL 2013/4 (Sheldrick, 2015)'
_computing_structure_solution    'SHELXT 2014/5 (Sheldrick, 2014)'
_refine_diff_density_max         0.264
_refine_diff_density_min         -0.552
_refine_diff_density_rms         0.099
_refine_ls_extinction_coef       .
_refine_ls_extinction_method     none
_refine_ls_goodness_of_fit_ref   0.978
_refine_ls_hydrogen_treatment    constr
_refine_ls_matrix_type           full
_refine_ls_number_parameters     358
_refine_ls_number_reflns         5590
_refine_ls_number_restraints     0
_refine_ls_R_factor_all          0.3219
_refine_ls_R_factor_gt           0.1757
_refine_ls_restrained_S_all      0.978
_refine_ls_shift/su_max          0.000
_refine_ls_shift/su_mean         0.000
_refine_ls_structure_factor_coef Fsqd
_refine_ls_weighting_details     
'w=1/[\s^2^(Fo^2^)+(0.2000P)^2^] where P=(Fo^2^+2Fc^2^)/3'
_refine_ls_weighting_scheme      calc
_refine_ls_wR_factor_gt          0.3783
_refine_ls_wR_factor_ref         0.4984
_refine_special_details          
;
 ?
;
_olex2_refinement_description    
;
1. Fixed Uiso
 At 1.2 times of:
  All C(H) groups, All C(H,H) groups, All N(H) groups
 At 1.5 times of:
  All C(H,H,H) groups
2.a Ternary CH refined with riding coordinates:
 C5(H5), C3(H3)
2.b Secondary CH2 refined with riding coordinates:
 C19(H19A,H19B), C20(H20A,H20B), C23(H23A,H23B), C24(H24A,H24B), C25(H25A,
 H25B), C15(H15A,H15B), C28(H28A,H28B), C29(H29A,H29B), C27(H27A,H27B),
 C16(H16A,H16B), C21(H21A,H21B), C17(H17A,H17B), C4(H4A,H4B)
2.c Aromatic/amide H refined with riding coordinates:
 N2(H2), N1(H1), C9(H9), C13(H13), C14(H14), C10(H10)
2.d Idealised Me refined as rotating group:
 C22(H22A,H22B,H22C), C2(H2A,H2B,H2C), C26(H26A,H26B,H26C), C30(H30A,H30B,
 H30C), C18(H18A,H18B,H18C), C1(H1A,H1B,H1C)
;
_atom_sites_solution_hydrogens   geom
_atom_sites_solution_primary     dual
_atom_sites_solution_secondary   ?
loop_
_atom_site_label
_atom_site_type_symbol
_atom_site_fract_x
_atom_site_fract_y
_atom_site_fract_z
_atom_site_U_iso_or_equiv
_atom_site_adp_type
_atom_site_occupancy
_atom_site_site_symmetry_order
_atom_site_calc_flag
_atom_site_refinement_flags_posn
_atom_site_refinement_flags_adp
_atom_site_refinement_flags_occupancy
_atom_site_disorder_assembly
_atom_site_disorder_group
O1 O 0.2268(4) 0.2049(4) -0.0621(7) 0.102(2) Uani 1 1 d . . . . .
O2 O 0.3066(5) 0.2790(4) 0.0590(6) 0.104(2) Uani 1 1 d . . . . .
F2 F 0.8135(4) 0.1390(4) 0.4479(7) 0.137(3) Uani 1 1 d . . . . .
O3 O 0.3995(4) 0.1392(4) 0.1692(7) 0.107(2) Uani 1 1 d . . . . .
F1 F 0.8096(4) 0.2484(4) 0.4053(8) 0.156(3) Uani 1 1 d . . . . .
N2 N 0.4118(5) 0.1894(4) 0.3664(7) 0.098(2) Uani 1 1 d . . . . .
H2 H 0.3802 0.2034 0.4285 0.118 Uiso 1 1 calc R U . . .
N1 N 0.2832(5) 0.1912(5) 0.2609(7) 0.100(2) Uani 1 1 d . . . . .
H1 H 0.2624 0.2092 0.3290 0.120 Uiso 1 1 calc R U . . .
F3 F 0.7895(4) 0.2154(5) 0.5885(8) 0.172(4) Uani 1 1 d . . . . .
N3 N 0.2862(5) 0.4572(5) 0.2358(7) 0.099(2) Uani 1 1 d . . . . .
C8 C 0.4993(7) 0.1867(6) 0.3851(10) 0.098(3) Uani 1 1 d . . . . .
C9 C 0.5618(7) 0.1808(5) 0.2958(10) 0.102(3) Uani 1 1 d . . . . .
H9 H 0.5442 0.1742 0.2124 0.122 Uiso 1 1 calc R U . . .
C19 C 0.3257(7) 0.4978(5) 0.1278(9) 0.102(3) Uani 1 1 d . . . . .
H19A H 0.3733 0.5282 0.1596 0.123 Uiso 1 1 calc R U . . .
H19B H 0.2811 0.5292 0.0906 0.123 Uiso 1 1 calc R U . . .
C13 C 0.6162(7) 0.1995(5) 0.5366(11) 0.103(3) Uani 1 1 d . . . . .
H13 H 0.6347 0.2053 0.6199 0.124 Uiso 1 1 calc R U . . .
C5 C 0.2276(6) 0.1827(6) 0.1542(9) 0.102(3) Uani 1 1 d . . . . .
H5 H 0.2273 0.1314 0.1305 0.122 Uiso 1 1 calc R U . . .
C20 C 0.3615(6) 0.4481(6) 0.0259(9) 0.105(3) Uani 1 1 d . . . . .
H20A H 0.3159 0.4150 -0.0033 0.126 Uiso 1 1 calc R U . . .
H20B H 0.4107 0.4199 0.0589 0.126 Uiso 1 1 calc R U . . .
C7 C 0.3682(8) 0.1716(6) 0.2568(12) 0.105(3) Uani 1 1 d . . . . .
C11 C 0.6773(7) 0.1934(6) 0.4458(12) 0.108(3) Uani 1 1 d . . . . .
C23 C 0.3492(6) 0.4022(6) 0.2908(9) 0.102(3) Uani 1 1 d . . . . .
H23A H 0.3190 0.3759 0.3563 0.122 Uiso 1 1 calc R U . . .
H23B H 0.3633 0.3676 0.2255 0.122 Uiso 1 1 calc R U . . .
C14 C 0.5279(7) 0.1972(5) 0.5081(11) 0.104(3) Uani 1 1 d . . . . .
H14 H 0.4869 0.2028 0.5715 0.125 Uiso 1 1 calc R U . . .
C10 C 0.6493(7) 0.1844(6) 0.3245(13) 0.114(4) Uani 1 1 d . . . . .
H10 H 0.6904 0.1807 0.2609 0.137 Uiso 1 1 calc R U . . .
C24 C 0.4343(6) 0.4310(6) 0.3454(9) 0.108(3) Uani 1 1 d . . . . .
H24A H 0.4639 0.4604 0.2834 0.129 Uiso 1 1 calc R U . . .
H24B H 0.4224 0.4612 0.4177 0.129 Uiso 1 1 calc R U . . .
C25 C 0.4923(7) 0.3689(6) 0.3841(10) 0.107(3) Uani 1 1 d . . . . .
H25A H 0.4582 0.3347 0.4325 0.129 Uiso 1 1 calc R U . . .
H25B H 0.5128 0.3442 0.3095 0.129 Uiso 1 1 calc R U . . .
C15 C 0.2087(6) 0.4147(6) 0.1965(10) 0.109(3) Uani 1 1 d . . . . .
H15A H 0.1847 0.3914 0.2701 0.131 Uiso 1 1 calc R U . . .
H15B H 0.2277 0.3769 0.1397 0.131 Uiso 1 1 calc R U . . .
C22 C 0.3160(7) 0.5203(7) -0.1659(10) 0.121(4) Uani 1 1 d . . . . .
H22A H 0.3383 0.5489 -0.2338 0.181 Uiso 1 1 calc R U . . .
H22B H 0.2758 0.5489 -0.1179 0.181 Uiso 1 1 calc R U . . .
H22C H 0.2859 0.4787 -0.1992 0.181 Uiso 1 1 calc R U . . .
C28 C 0.2270(7) 0.4889(6) 0.4498(10) 0.115(4) Uani 1 1 d . . . . .
H28A H 0.2714 0.4629 0.4985 0.138 Uiso 1 1 calc R U . . .
H28B H 0.1783 0.4561 0.4320 0.138 Uiso 1 1 calc R U . . .
C6 C 0.2562(8) 0.2269(7) 0.0418(12) 0.109(4) Uani 1 1 d . . . . .
C29 C 0.1947(7) 0.5533(6) 0.5235(10) 0.115(3) Uani 1 1 d . . . . .
H29A H 0.1855 0.5389 0.6100 0.138 Uiso 1 1 calc R U . . .
H29B H 0.2396 0.5908 0.5236 0.138 Uiso 1 1 calc R U . . .
C27 C 0.2654(7) 0.5154(6) 0.3292(9) 0.107(3) Uani 1 1 d . . . . .
H27A H 0.2242 0.5491 0.2902 0.129 Uiso 1 1 calc R U . . .
H27B H 0.3192 0.5419 0.3488 0.129 Uiso 1 1 calc R U . . .
C16 C 0.1360(6) 0.4577(6) 0.1322(10) 0.109(3) Uani 1 1 d . . . . .
H16A H 0.1554 0.4736 0.0503 0.131 Uiso 1 1 calc R U . . .
H16B H 0.1227 0.5003 0.1818 0.131 Uiso 1 1 calc R U . . .
C21 C 0.3916(7) 0.4962(6) -0.0822(10) 0.112(3) Uani 1 1 d . . . . .
H21A H 0.4213 0.5385 -0.0478 0.134 Uiso 1 1 calc R U . . .
H21B H 0.4338 0.4697 -0.1321 0.134 Uiso 1 1 calc R U . . .
C3 C 0.0958(7) 0.1630(7) 0.2931(10) 0.113(4) Uani 1 1 d . . . . .
H3 H 0.1343 0.1685 0.3675 0.136 Uiso 1 1 calc R U . . .
C17 C 0.0536(7) 0.4113(7) 0.1169(10) 0.118(4) Uani 1 1 d . . . . .
H17A H 0.0124 0.4355 0.0602 0.141 Uiso 1 1 calc R U . . .
H17B H 0.0695 0.3654 0.0790 0.141 Uiso 1 1 calc R U . . .
C2 C 0.0861(7) 0.0836(6) 0.2636(11) 0.123(4) Uani 1 1 d . . . . .
H2A H 0.1434 0.0617 0.2595 0.185 Uiso 1 1 calc R U . . .
H2B H 0.0557 0.0779 0.1842 0.185 Uiso 1 1 calc R U . . .
H2C H 0.0528 0.0605 0.3284 0.185 Uiso 1 1 calc R U . . .
C4 C 0.1354(7) 0.2046(7) 0.1842(10) 0.115(4) Uani 1 1 d . . . . .
H4A H 0.0983 0.1976 0.1100 0.138 Uiso 1 1 calc R U . . .
H4B H 0.1350 0.2559 0.2042 0.138 Uiso 1 1 calc R U . . .
C26 C 0.5698(6) 0.3934(6) 0.4607(9) 0.114(4) Uani 1 1 d . . . . .
H26A H 0.5996 0.4316 0.4173 0.171 Uiso 1 1 calc R U . . .
H26B H 0.6096 0.3535 0.4737 0.171 Uiso 1 1 calc R U . . .
H26C H 0.5502 0.4109 0.5405 0.171 Uiso 1 1 calc R U . . .
C30 C 0.1107(7) 0.5834(7) 0.4701(10) 0.124(4) Uani 1 1 d . . . . .
H30A H 0.1208 0.6018 0.3872 0.185 Uiso 1 1 calc R U . . .
H30B H 0.0904 0.6218 0.5230 0.185 Uiso 1 1 calc R U . . .
H30C H 0.0670 0.5458 0.4658 0.185 Uiso 1 1 calc R U . . .
C18 C 0.0087(7) 0.3969(7) 0.2402(11) 0.133(4) Uani 1 1 d . . . . .
H18A H -0.0465 0.3727 0.2243 0.200 Uiso 1 1 calc R U . . .
H18B H -0.0018 0.4420 0.2823 0.200 Uiso 1 1 calc R U . . .
H18C H 0.0459 0.3668 0.2922 0.200 Uiso 1 1 calc R U . . .
C1 C 0.0066(7) 0.1943(6) 0.3208(11) 0.127(4) Uani 1 1 d . . . . .
H1A H -0.0176 0.1703 0.3924 0.191 Uiso 1 1 calc R U . . .
H1B H -0.0320 0.1877 0.2492 0.191 Uiso 1 1 calc R U . . .
H1C H 0.0125 0.2451 0.3384 0.191 Uiso 1 1 calc R U . . .
C12 C 0.7707(8) 0.1998(9) 0.4727(16) 0.137(5) Uani 1 1 d . . . . .

loop_
_atom_site_aniso_label
_atom_site_aniso_U_11
_atom_site_aniso_U_22
_atom_site_aniso_U_33
_atom_site_aniso_U_23
_atom_site_aniso_U_13
_atom_site_aniso_U_12
O1 0.092(5) 0.114(5) 0.100(5) 0.009(4) -0.004(4) -0.003(4)
O2 0.099(5) 0.113(6) 0.100(5) -0.004(4) 0.003(4) -0.004(4)
F2 0.090(4) 0.120(5) 0.201(7) -0.021(5) 0.000(4) 0.007(4)
O3 0.090(5) 0.130(6) 0.101(5) -0.012(5) 0.003(4) 0.001(4)
F1 0.100(5) 0.132(6) 0.237(9) 0.025(6) -0.006(5) -0.017(4)
N2 0.083(6) 0.130(7) 0.080(5) 0.003(5) -0.002(4) 0.010(5)
N1 0.091(6) 0.131(7) 0.078(5) -0.001(5) -0.007(4) 0.000(5)
F3 0.094(5) 0.266(11) 0.157(7) -0.050(7) -0.018(5) 0.001(5)
N3 0.093(6) 0.115(6) 0.090(5) 0.006(5) -0.003(5) -0.008(5)
C8 0.074(7) 0.118(8) 0.101(8) 0.005(6) -0.016(6) 0.001(6)
C9 0.090(8) 0.107(8) 0.109(8) 0.005(6) 0.010(6) 0.001(6)
C19 0.112(8) 0.098(7) 0.098(7) 0.005(6) 0.013(6) 0.002(6)
C13 0.089(7) 0.095(7) 0.126(9) 0.005(6) -0.004(7) 0.009(6)
C5 0.090(7) 0.130(9) 0.085(7) 0.008(6) -0.002(6) 0.000(6)
C20 0.081(6) 0.129(9) 0.105(8) 0.009(7) 0.001(6) 0.005(6)
C7 0.095(9) 0.107(8) 0.114(9) 0.023(7) 0.006(7) 0.004(6)
C11 0.090(8) 0.124(9) 0.110(8) -0.003(7) -0.005(7) 0.000(6)
C23 0.084(7) 0.125(9) 0.096(7) -0.004(6) 0.000(6) 0.008(6)
C14 0.083(7) 0.105(8) 0.123(9) 0.014(6) -0.004(6) 0.000(6)
C10 0.073(7) 0.126(9) 0.144(10) 0.003(8) 0.013(7) 0.005(6)
C24 0.099(8) 0.134(10) 0.091(7) -0.010(7) -0.004(6) 0.006(7)
C25 0.103(8) 0.115(8) 0.105(8) -0.002(6) -0.002(6) 0.001(6)
C15 0.084(7) 0.138(10) 0.105(8) 0.005(7) -0.014(6) -0.005(6)
C22 0.112(9) 0.146(11) 0.104(8) -0.007(7) -0.005(7) 0.004(7)
C28 0.120(9) 0.124(9) 0.101(8) 0.019(7) 0.007(7) 0.009(7)
C6 0.089(8) 0.131(10) 0.108(9) 0.018(8) 0.019(7) 0.012(7)
C29 0.092(7) 0.138(10) 0.115(8) -0.006(8) -0.008(6) 0.003(7)
C27 0.115(9) 0.117(8) 0.089(7) -0.003(6) 0.002(6) 0.002(6)
C16 0.078(7) 0.134(10) 0.115(8) 0.009(7) -0.007(6) -0.009(6)
C21 0.101(8) 0.134(9) 0.100(7) -0.002(7) 0.002(6) -0.003(7)
C3 0.091(8) 0.149(11) 0.100(8) -0.003(7) 0.004(6) -0.010(7)
C17 0.122(9) 0.134(10) 0.097(8) -0.004(7) -0.009(7) -0.007(7)
C2 0.108(8) 0.137(11) 0.124(9) 0.016(8) -0.001(7) -0.011(7)
C4 0.088(8) 0.143(10) 0.115(8) -0.011(7) -0.004(6) -0.004(7)
C26 0.095(8) 0.138(10) 0.109(8) 0.006(7) -0.016(6) -0.002(7)
C30 0.106(9) 0.159(11) 0.105(8) -0.014(7) -0.005(7) 0.006(8)
C18 0.123(10) 0.142(11) 0.135(10) 0.009(8) -0.003(8) -0.004(8)
C1 0.093(8) 0.151(11) 0.137(10) 0.002(9) -0.005(7) 0.000(7)
C12 0.086(9) 0.160(14) 0.165(14) -0.018(11) -0.016(9) -0.031(9)

_geom_special_details            
;
 All esds (except the esd in the dihedral angle between two l.s. planes)
 are estimated using the full covariance matrix.  The cell esds are taken
 into account individually in the estimation of esds in distances, angles
 and torsion angles; correlations between esds in cell parameters are only
 used when they are defined by crystal symmetry.  An approximate (isotropic)
 treatment of cell esds is used for estimating esds involving l.s. planes.
;
loop_
_geom_bond_atom_site_label_1
_geom_bond_atom_site_label_2
_geom_bond_distance
_geom_bond_site_symmetry_2
_geom_bond_publ_flag
O1 C6 1.278(13) . ?
O2 C6 1.266(13) . ?
F2 C12 1.353(16) . ?
O3 C7 1.235(13) . ?
F1 C12 1.324(15) . ?
N2 H2 0.8800 . ?
N2 C8 1.368(11) . ?
N2 C7 1.398(13) . ?
N1 H1 0.8800 . ?
N1 C5 1.440(11) . ?
N1 C7 1.367(13) . ?
F3 C12 1.319(16) . ?
N3 C19 1.535(12) . ?
N3 C23 1.537(12) . ?
N3 C15 1.498(12) . ?
N3 C27 1.531(12) . ?
C8 C9 1.385(13) . ?
C8 C14 1.413(14) . ?
C9 H9 0.9500 . ?
C9 C10 1.385(13) . ?
C19 H19A 0.9900 . ?
C19 H19B 0.9900 . ?
C19 C20 1.558(13) . ?
C13 H13 0.9500 . ?
C13 C11 1.382(14) . ?
C13 C14 1.397(13) . ?
C5 H5 1.0000 . ?
C5 C6 1.549(14) . ?
C5 C4 1.526(13) . ?
C20 H20A 0.9900 . ?
C20 H20B 0.9900 . ?
C20 C21 1.560(14) . ?
C11 C10 1.389(15) . ?
C11 C12 1.474(16) . ?
C23 H23A 0.9900 . ?
C23 H23B 0.9900 . ?
C23 C24 1.534(13) . ?
C14 H14 0.9500 . ?
C10 H10 0.9500 . ?
C24 H24A 0.9900 . ?
C24 H24B 0.9900 . ?
C24 C25 1.529(14) . ?
C25 H25A 0.9900 . ?
C25 H25B 0.9900 . ?
C25 C26 1.519(13) . ?
C15 H15A 0.9900 . ?
C15 H15B 0.9900 . ?
C15 C16 1.542(13) . ?
C22 H22A 0.9800 . ?
C22 H22B 0.9800 . ?
C22 H22C 0.9800 . ?
C22 C21 1.537(14) . ?
C28 H28A 0.9900 . ?
C28 H28B 0.9900 . ?
C28 C29 1.542(14) . ?
C28 C27 1.532(13) . ?
C29 H29A 0.9900 . ?
C29 H29B 0.9900 . ?
C29 C30 1.522(13) . ?
C27 H27A 0.9900 . ?
C27 H27B 0.9900 . ?
C16 H16A 0.9900 . ?
C16 H16B 0.9900 . ?
C16 C17 1.553(13) . ?
C21 H21A 0.9900 . ?
C21 H21B 0.9900 . ?
C3 H3 1.0000 . ?
C3 C2 1.537(15) . ?
C3 C4 1.554(14) . ?
C3 C1 1.536(14) . ?
C17 H17A 0.9900 . ?
C17 H17B 0.9900 . ?
C17 C18 1.542(15) . ?
C2 H2A 0.9800 . ?
C2 H2B 0.9800 . ?
C2 H2C 0.9800 . ?
C4 H4A 0.9900 . ?
C4 H4B 0.9900 . ?
C26 H26A 0.9800 . ?
C26 H26B 0.9800 . ?
C26 H26C 0.9800 . ?
C30 H30A 0.9800 . ?
C30 H30B 0.9800 . ?
C30 H30C 0.9800 . ?
C18 H18A 0.9800 . ?
C18 H18B 0.9800 . ?
C18 H18C 0.9800 . ?
C1 H1A 0.9800 . ?
C1 H1B 0.9800 . ?
C1 H1C 0.9800 . ?

loop_
_geom_angle_atom_site_label_1
_geom_angle_atom_site_label_2
_geom_angle_atom_site_label_3
_geom_angle
_geom_angle_site_symmetry_1
_geom_angle_site_symmetry_3
_geom_angle_publ_flag
C8 N2 H2 117.3 . . ?
C8 N2 C7 125.4(9) . . ?
C7 N2 H2 117.3 . . ?
C5 N1 H1 119.8 . . ?
C7 N1 H1 119.8 . . ?
C7 N1 C5 120.4(9) . . ?
C19 N3 C23 112.0(8) . . ?
C15 N3 C19 112.0(8) . . ?
C15 N3 C23 104.4(8) . . ?
C15 N3 C27 113.3(8) . . ?
C27 N3 C19 104.0(8) . . ?
C27 N3 C23 111.4(8) . . ?
N2 C8 C9 126.9(10) . . ?
N2 C8 C14 115.3(10) . . ?
C9 C8 C14 117.5(9) . . ?
C8 C9 H9 119.0 . . ?
C10 C9 C8 122.0(11) . . ?
C10 C9 H9 119.0 . . ?
N3 C19 H19A 108.9 . . ?
N3 C19 H19B 108.9 . . ?
N3 C19 C20 113.2(8) . . ?
H19A C19 H19B 107.7 . . ?
C20 C19 H19A 108.9 . . ?
C20 C19 H19B 108.9 . . ?
C11 C13 H13 119.4 . . ?
C11 C13 C14 121.2(11) . . ?
C14 C13 H13 119.4 . . ?
N1 C5 H5 108.5 . . ?
N1 C5 C6 113.5(9) . . ?
N1 C5 C4 110.3(9) . . ?
C6 C5 H5 108.5 . . ?
C4 C5 H5 108.5 . . ?
C4 C5 C6 107.6(9) . . ?
C19 C20 H20A 110.2 . . ?
C19 C20 H20B 110.2 . . ?
C19 C20 C21 107.4(9) . . ?
H20A C20 H20B 108.5 . . ?
C21 C20 H20A 110.2 . . ?
C21 C20 H20B 110.2 . . ?
O3 C7 N2 125.7(11) . . ?
O3 C7 N1 123.2(12) . . ?
N1 C7 N2 110.9(11) . . ?
C13 C11 C10 118.7(11) . . ?
C13 C11 C12 122.1(12) . . ?
C10 C11 C12 119.1(12) . . ?
N3 C23 H23A 108.2 . . ?
N3 C23 H23B 108.2 . . ?
H23A C23 H23B 107.3 . . ?
C24 C23 N3 116.4(9) . . ?
C24 C23 H23A 108.2 . . ?
C24 C23 H23B 108.2 . . ?
C8 C14 H14 119.9 . . ?
C13 C14 C8 120.1(11) . . ?
C13 C14 H14 119.9 . . ?
C9 C10 C11 120.4(11) . . ?
C9 C10 H10 119.8 . . ?
C11 C10 H10 119.8 . . ?
C23 C24 H24A 109.8 . . ?
C23 C24 H24B 109.8 . . ?
H24A C24 H24B 108.3 . . ?
C25 C24 C23 109.3(10) . . ?
C25 C24 H24A 109.8 . . ?
C25 C24 H24B 109.8 . . ?
C24 C25 H25A 109.3 . . ?
C24 C25 H25B 109.3 . . ?
H25A C25 H25B 107.9 . . ?
C26 C25 C24 111.8(9) . . ?
C26 C25 H25A 109.3 . . ?
C26 C25 H25B 109.3 . . ?
N3 C15 H15A 108.5 . . ?
N3 C15 H15B 108.5 . . ?
N3 C15 C16 115.0(9) . . ?
H15A C15 H15B 107.5 . . ?
C16 C15 H15A 108.5 . . ?
C16 C15 H15B 108.5 . . ?
H22A C22 H22B 109.5 . . ?
H22A C22 H22C 109.5 . . ?
H22B C22 H22C 109.5 . . ?
C21 C22 H22A 109.5 . . ?
C21 C22 H22B 109.5 . . ?
C21 C22 H22C 109.5 . . ?
H28A C28 H28B 108.3 . . ?
C29 C28 H28A 109.9 . . ?
C29 C28 H28B 109.9 . . ?
C27 C28 H28A 109.9 . . ?
C27 C28 H28B 109.9 . . ?
C27 C28 C29 108.7(9) . . ?
O1 C6 C5 114.8(11) . . ?
O2 C6 O1 126.2(11) . . ?
O2 C6 C5 119.0(12) . . ?
C28 C29 H29A 109.2 . . ?
C28 C29 H29B 109.2 . . ?
H29A C29 H29B 107.9 . . ?
C30 C29 C28 112.2(9) . . ?
C30 C29 H29A 109.2 . . ?
C30 C29 H29B 109.2 . . ?
N3 C27 C28 115.0(9) . . ?
N3 C27 H27A 108.5 . . ?
N3 C27 H27B 108.5 . . ?
C28 C27 H27A 108.5 . . ?
C28 C27 H27B 108.5 . . ?
H27A C27 H27B 107.5 . . ?
C15 C16 H16A 109.6 . . ?
C15 C16 H16B 109.6 . . ?
C15 C16 C17 110.1(10) . . ?
H16A C16 H16B 108.1 . . ?
C17 C16 H16A 109.6 . . ?
C17 C16 H16B 109.6 . . ?
C20 C21 H21A 109.1 . . ?
C20 C21 H21B 109.1 . . ?
C22 C21 C20 112.5(9) . . ?
C22 C21 H21A 109.1 . . ?
C22 C21 H21B 109.1 . . ?
H21A C21 H21B 107.8 . . ?
C2 C3 H3 109.0 . . ?
C2 C3 C4 111.8(10) . . ?
C4 C3 H3 109.0 . . ?
C1 C3 H3 109.0 . . ?
C1 C3 C2 109.3(10) . . ?
C1 C3 C4 108.7(10) . . ?
C16 C17 H17A 109.0 . . ?
C16 C17 H17B 109.0 . . ?
H17A C17 H17B 107.8 . . ?
C18 C17 C16 112.8(9) . . ?
C18 C17 H17A 109.0 . . ?
C18 C17 H17B 109.0 . . ?
C3 C2 H2A 109.5 . . ?
C3 C2 H2B 109.5 . . ?
C3 C2 H2C 109.5 . . ?
H2A C2 H2B 109.5 . . ?
H2A C2 H2C 109.5 . . ?
H2B C2 H2C 109.5 . . ?
C5 C4 C3 114.0(10) . . ?
C5 C4 H4A 108.7 . . ?
C5 C4 H4B 108.7 . . ?
C3 C4 H4A 108.7 . . ?
C3 C4 H4B 108.7 . . ?
H4A C4 H4B 107.6 . . ?
C25 C26 H26A 109.5 . . ?
C25 C26 H26B 109.5 . . ?
C25 C26 H26C 109.5 . . ?
H26A C26 H26B 109.5 . . ?
H26A C26 H26C 109.5 . . ?
H26B C26 H26C 109.5 . . ?
C29 C30 H30A 109.5 . . ?
C29 C30 H30B 109.5 . . ?
C29 C30 H30C 109.5 . . ?
H30A C30 H30B 109.5 . . ?
H30A C30 H30C 109.5 . . ?
H30B C30 H30C 109.5 . . ?
C17 C18 H18A 109.5 . . ?
C17 C18 H18B 109.5 . . ?
C17 C18 H18C 109.5 . . ?
H18A C18 H18B 109.5 . . ?
H18A C18 H18C 109.5 . . ?
H18B C18 H18C 109.5 . . ?
C3 C1 H1A 109.5 . . ?
C3 C1 H1B 109.5 . . ?
C3 C1 H1C 109.5 . . ?
H1A C1 H1B 109.5 . . ?
H1A C1 H1C 109.5 . . ?
H1B C1 H1C 109.5 . . ?
F2 C12 C11 111.9(11) . . ?
F1 C12 F2 104.3(12) . . ?
F1 C12 C11 113.6(13) . . ?
F3 C12 F2 106.2(13) . . ?
F3 C12 F1 106.1(12) . . ?
F3 C12 C11 114.0(13) . . ?

loop_
_geom_torsion_atom_site_label_1
_geom_torsion_atom_site_label_2
_geom_torsion_atom_site_label_3
_geom_torsion_atom_site_label_4
_geom_torsion
_geom_torsion_site_symmetry_1
_geom_torsion_site_symmetry_2
_geom_torsion_site_symmetry_3
_geom_torsion_site_symmetry_4
_geom_torsion_publ_flag
N2 C8 C9 C10 174.7(10) . . . . ?
N2 C8 C14 C13 -176.5(9) . . . . ?
N1 C5 C6 O1 159.1(9) . . . . ?
N1 C5 C6 O2 -19.3(15) . . . . ?
N1 C5 C4 C3 -57.7(13) . . . . ?
N3 C19 C20 C21 175.0(8) . . . . ?
N3 C23 C24 C25 -174.5(8) . . . . ?
N3 C15 C16 C17 -170.0(8) . . . . ?
C8 N2 C7 O3 13.8(17) . . . . ?
C8 N2 C7 N1 -169.6(9) . . . . ?
C8 C9 C10 C11 0.7(17) . . . . ?
C9 C8 C14 C13 -1.7(16) . . . . ?
C19 N3 C23 C24 61.4(11) . . . . ?
C19 N3 C15 C16 -56.1(12) . . . . ?
C19 N3 C27 C28 -178.3(9) . . . . ?
C19 C20 C21 C22 -80.3(12) . . . . ?
C13 C11 C10 C9 -0.7(18) . . . . ?
C13 C11 C12 F2 117.1(14) . . . . ?
C13 C11 C12 F1 -125.2(14) . . . . ?
C13 C11 C12 F3 -3(2) . . . . ?
C5 N1 C7 O3 -7.9(16) . . . . ?
C5 N1 C7 N2 175.5(9) . . . . ?
C7 N2 C8 C9 14.5(17) . . . . ?
C7 N2 C8 C14 -171.3(10) . . . . ?
C7 N1 C5 C6 -62.2(13) . . . . ?
C7 N1 C5 C4 177.0(9) . . . . ?
C11 C13 C14 C8 1.7(16) . . . . ?
C23 N3 C19 C20 53.4(11) . . . . ?
C23 N3 C15 C16 -177.5(8) . . . . ?
C23 N3 C27 C28 -57.5(11) . . . . ?
C23 C24 C25 C26 -169.1(8) . . . . ?
C14 C8 C9 C10 0.5(16) . . . . ?
C14 C13 C11 C10 -0.4(17) . . . . ?
C14 C13 C11 C12 176.4(12) . . . . ?
C10 C11 C12 F2 -66.1(18) . . . . ?
C10 C11 C12 F1 51.6(18) . . . . ?
C10 C11 C12 F3 173.3(13) . . . . ?
C15 N3 C19 C20 -63.6(11) . . . . ?
C15 N3 C23 C24 -177.2(8) . . . . ?
C15 N3 C27 C28 59.8(12) . . . . ?
C15 C16 C17 C18 70.9(13) . . . . ?
C6 C5 C4 C3 178.1(10) . . . . ?
C29 C28 C27 N3 -170.0(9) . . . . ?
C27 N3 C19 C20 173.8(8) . . . . ?
C27 N3 C23 C24 -54.6(11) . . . . ?
C27 N3 C15 C16 61.1(11) . . . . ?
C27 C28 C29 C30 75.0(12) . . . . ?
C2 C3 C4 C5 -64.1(12) . . . . ?
C4 C5 C6 O1 -78.6(12) . . . . ?
C4 C5 C6 O2 103.0(11) . . . . ?
C1 C3 C4 C5 175.2(10) . . . . ?
C12 C11 C10 C9 -177.7(11) . . . . ?

_shelx_res_file                  
;
TITL exp_1609_auto_res_a.res in P2(1)/c
REM Old TITL exp_1609_auto_res in P2(1)/c
REM SHELXT solution in P2(1)/c
REM R1 0.414, Rweak 0.156, Alpha 0.083, Orientation as input
REM Formula found by SHELXT: C30 N3 O2 F4
CELL 1.54184 15.4701 18.8433 10.8563 90 90.995 90
ZERR 4 0.0044 0.0058 0.0027 0 0.025 0
LATT 1
SYMM -X,0.5+Y,0.5-Z
SFAC C H F N O
UNIT 120 208 12 12 12

L.S. 4
PLAN  10
SIZE 0.02 0.03 0.26
TEMP -173
CONF
BOND $H
list 4
MORE -1
fmap 2 53
acta
SHEL 999 0.84
REM <olex2.extras>
REM <HklSrc "%.\\exp_1609_auto_res.hkl">
REM </olex2.extras>

WGHT    0.200000
FVAR       0.50781
O1    5    0.226755    0.204887   -0.062135    11.00000    0.09245    0.11391 =
         0.09994    0.00937   -0.00424   -0.00335
O2    5    0.306646    0.279011    0.058954    11.00000    0.09884    0.11262 =
         0.09990   -0.00357    0.00334   -0.00444
F2    3    0.813534    0.139000    0.447851    11.00000    0.09036    0.12026 =
         0.20109   -0.02050    0.00043    0.00736
O3    5    0.399452    0.139240    0.169188    11.00000    0.09023    0.12956 =
         0.10103   -0.01230    0.00314    0.00065
F1    3    0.809551    0.248434    0.405325    11.00000    0.10043    0.13202 =
         0.23675    0.02485   -0.00588   -0.01719
N2    4    0.411753    0.189360    0.366398    11.00000    0.08348    0.13015 =
         0.08003    0.00311   -0.00200    0.01042
AFIX  43
H2    2    0.380199    0.203415    0.428500    11.00000   -1.20000
AFIX   0
N1    4    0.283238    0.191246    0.260875    11.00000    0.09097    0.13060 =
         0.07790   -0.00059   -0.00744   -0.00017
AFIX  43
H1    2    0.262443    0.209247    0.329037    11.00000   -1.20000
AFIX   0
F3    3    0.789543    0.215441    0.588519    11.00000    0.09355    0.26582 =
         0.15722   -0.05037   -0.01817    0.00144
N3    4    0.286227    0.457243    0.235800    11.00000    0.09293    0.11517 =
         0.09020    0.00563   -0.00295   -0.00757
C8    1    0.499343    0.186719    0.385104    11.00000    0.07440    0.11781 =
         0.10104    0.00472   -0.01564    0.00094
C9    1    0.561836    0.180848    0.295826    11.00000    0.09040    0.10665 =
         0.10873    0.00456    0.01024    0.00123
AFIX  43
H9    2    0.544164    0.174162    0.212390    11.00000   -1.20000
AFIX   0
C19   1    0.325699    0.497759    0.127760    11.00000    0.11173    0.09795 =
         0.09777    0.00514    0.01347    0.00201
AFIX  23
H19A  2    0.373258    0.528169    0.159568    11.00000   -1.20000
H19B  2    0.281056    0.529175    0.090645    11.00000   -1.20000
AFIX   0
C13   1    0.616207    0.199499    0.536632    11.00000    0.08858    0.09476 =
         0.12592    0.00472   -0.00418    0.00870
AFIX  43
H13   2    0.634651    0.205319    0.619942    11.00000   -1.20000
AFIX   0
C5    1    0.227594    0.182662    0.154237    11.00000    0.08980    0.13006 =
         0.08528    0.00810   -0.00218    0.00008
AFIX  13
H5    2    0.227263    0.131392    0.130452    11.00000   -1.20000
AFIX   0
C20   1    0.361482    0.448058    0.025884    11.00000    0.08055    0.12872 =
         0.10511    0.00867    0.00100    0.00541
AFIX  23
H20A  2    0.315851    0.414957   -0.003317    11.00000   -1.20000
H20B  2    0.410683    0.419882    0.058887    11.00000   -1.20000
AFIX   0
C7    1    0.368194    0.171585    0.256818    11.00000    0.09470    0.10702 =
         0.11392    0.02267    0.00552    0.00357
C11   1    0.677274    0.193409    0.445768    11.00000    0.09023    0.12408 =
         0.11037   -0.00253   -0.00493    0.00008
C23   1    0.349236    0.402166    0.290810    11.00000    0.08449    0.12534 =
         0.09636   -0.00362   -0.00008    0.00788
AFIX  23
H23A  2    0.319031    0.375934    0.356326    11.00000   -1.20000
H23B  2    0.363310    0.367576    0.225515    11.00000   -1.20000
AFIX   0
C14   1    0.527862    0.197244    0.508091    11.00000    0.08327    0.10523 =
         0.12263    0.01383   -0.00405   -0.00004
AFIX  43
H14   2    0.486861    0.202800    0.571512    11.00000   -1.20000
AFIX   0
C10   1    0.649295    0.184430    0.324537    11.00000    0.07339    0.12582 =
         0.14438    0.00260    0.01349    0.00467
AFIX  43
H10   2    0.690421    0.180720    0.260882    11.00000   -1.20000
AFIX   0
C24   1    0.434335    0.431037    0.345394    11.00000    0.09872    0.13368 =
         0.09098   -0.01040   -0.00404    0.00575
AFIX  23
H24A  2    0.463907    0.460418    0.283356    11.00000   -1.20000
H24B  2    0.422359    0.461234    0.417744    11.00000   -1.20000
AFIX   0
C25   1    0.492301    0.368925    0.384059    11.00000    0.10262    0.11452 =
         0.10504   -0.00170   -0.00237    0.00098
AFIX  23
H25A  2    0.458232    0.334667    0.432451    11.00000   -1.20000
H25B  2    0.512756    0.344230    0.309536    11.00000   -1.20000
AFIX   0
C15   1    0.208690    0.414748    0.196484    11.00000    0.08436    0.13819 =
         0.10451    0.00533   -0.01352   -0.00532
AFIX  23
H15A  2    0.184675    0.391380    0.270052    11.00000   -1.20000
H15B  2    0.227655    0.376913    0.139742    11.00000   -1.20000
AFIX   0
C22   1    0.316047    0.520341   -0.165865    11.00000    0.11224    0.14635 =
         0.10358   -0.00691   -0.00478    0.00367
AFIX 137
H22A  2    0.338339    0.548878   -0.233772    11.00000   -1.50000
H22B  2    0.275755    0.548913   -0.117937    11.00000   -1.50000
H22C  2    0.285868    0.478653   -0.199236    11.00000   -1.50000
AFIX   0
C28   1    0.226972    0.488862    0.449823    11.00000    0.11969    0.12433 =
         0.10145    0.01891    0.00670    0.00950
AFIX  23
H28A  2    0.271450    0.462864    0.498502    11.00000   -1.20000
H28B  2    0.178341    0.456081    0.431955    11.00000   -1.20000
AFIX   0
C6    1    0.256198    0.226894    0.041765    11.00000    0.08911    0.13057 =
         0.10773    0.01777    0.01946    0.01216
C29   1    0.194686    0.553323    0.523511    11.00000    0.09187    0.13807 =
         0.11538   -0.00601   -0.00827    0.00252
AFIX  23
H29A  2    0.185547    0.538891    0.609996    11.00000   -1.20000
H29B  2    0.239551    0.590787    0.523552    11.00000   -1.20000
AFIX   0
C27   1    0.265431    0.515377    0.329193    11.00000    0.11536    0.11657 =
         0.08946   -0.00255    0.00226    0.00212
AFIX  23
H27A  2    0.224206    0.549105    0.290240    11.00000   -1.20000
H27B  2    0.319202    0.541851    0.348824    11.00000   -1.20000
AFIX   0
C16   1    0.136041    0.457674    0.132198    11.00000    0.07814    0.13418 =
         0.11536    0.00936   -0.00660   -0.00930
AFIX  23
H16A  2    0.155429    0.473623    0.050297    11.00000   -1.20000
H16B  2    0.122727    0.500260    0.181790    11.00000   -1.20000
AFIX   0
C21   1    0.391612    0.496153   -0.082190    11.00000    0.10094    0.13403 =
         0.09972   -0.00185    0.00173   -0.00335
AFIX  23
H21A  2    0.421318    0.538465   -0.047825    11.00000   -1.20000
H21B  2    0.433757    0.469675   -0.132119    11.00000   -1.20000
AFIX   0
C3    1    0.095840    0.162953    0.293132    11.00000    0.09120    0.14864 =
         0.09950   -0.00325    0.00429   -0.00976
AFIX  13
H3    2    0.134260    0.168516    0.367533    11.00000   -1.20000
AFIX   0
C17   1    0.053581    0.411300    0.116909    11.00000    0.12165    0.13447 =
         0.09711   -0.00370   -0.00919   -0.00700
AFIX  23
H17A  2    0.012378    0.435515    0.060184    11.00000   -1.20000
H17B  2    0.069484    0.365442    0.079004    11.00000   -1.20000
AFIX   0
C2    1    0.086059    0.083578    0.263629    11.00000    0.10839    0.13679 =
         0.12426    0.01615   -0.00122   -0.01055
AFIX 137
H2A   2    0.143400    0.061692    0.259458    11.00000   -1.50000
H2B   2    0.055736    0.077909    0.184232    11.00000   -1.50000
H2C   2    0.052804    0.060506    0.328381    11.00000   -1.50000
AFIX   0
C4    1    0.135394    0.204622    0.184192    11.00000    0.08763    0.14270 =
         0.11530   -0.01091   -0.00379   -0.00368
AFIX  23
H4A   2    0.098283    0.197601    0.109982    11.00000   -1.20000
H4B   2    0.134959    0.255874    0.204232    11.00000   -1.20000
AFIX   0
C26   1    0.569793    0.393391    0.460671    11.00000    0.09530    0.13833 =
         0.10862    0.00552   -0.01633   -0.00175
AFIX 137
H26A  2    0.599603    0.431598    0.417284    11.00000   -1.50000
H26B  2    0.609550    0.353491    0.473655    11.00000   -1.50000
H26C  2    0.550226    0.410869    0.540506    11.00000   -1.50000
AFIX   0
C30   1    0.110750    0.583361    0.470110    11.00000    0.10613    0.15924 =
         0.10491   -0.01398   -0.00540    0.00558
AFIX 137
H30A  2    0.120842    0.601812    0.387195    11.00000   -1.50000
H30B  2    0.090354    0.621830    0.522953    11.00000   -1.50000
H30C  2    0.067007    0.545784    0.465797    11.00000   -1.50000
AFIX   0
C18   1    0.008692    0.396905    0.240159    11.00000    0.12342    0.14200 =
         0.13453    0.00862   -0.00307   -0.00381
AFIX 137
H18A  2   -0.046489    0.372750    0.224308    11.00000   -1.50000
H18B  2   -0.001838    0.442003    0.282282    11.00000   -1.50000
H18C  2    0.045877    0.366814    0.292204    11.00000   -1.50000
AFIX   0
C1    1    0.006617    0.194343    0.320762    11.00000    0.09286    0.15104 =
         0.13703    0.00196   -0.00462   -0.00039
AFIX 137
H1A   2   -0.017575    0.170250    0.392356    11.00000   -1.50000
H1B   2   -0.032007    0.187667    0.249194    11.00000   -1.50000
H1C   2    0.012509    0.245140    0.338362    11.00000   -1.50000
AFIX   0
C12   1    0.770665    0.199796    0.472726    11.00000    0.08578    0.16048 =
         0.16500   -0.01782   -0.01552   -0.03052
HKLF 4

REM  exp_1609_auto_res_a.res in P2(1)/c
REM R1 =  0.1757 for    1247 Fo > 4sig(Fo)  and  0.3219 for all    5590 data
REM    358 parameters refined using      0 restraints

END

WGHT      0.2000      0.0000

REM Highest difference peak  0.264,  deepest hole -0.552,  1-sigma level  0.099
Q1    1   0.2592  0.3094  0.2389  11.00000  0.05    0.26
Q2    1   0.5793  0.2798  0.3982  11.00000  0.05    0.26
Q3    1   0.4543  0.4199 -0.1896  11.00000  0.05    0.26
Q4    1   0.3174  0.3755  0.1166  11.00000  0.05    0.25
Q5    1   0.2284  0.1766  0.4379  11.00000  0.05    0.23
Q6    1   0.1640  0.6028 -0.1376  11.00000  0.05    0.23
Q7    1   0.1213  0.2640  0.0091  11.00000  0.05    0.23
Q8    1   0.6703  0.2948  0.3601  11.00000  0.05    0.22
Q9    1   0.7071  0.3014  0.5203  11.00000  0.05    0.22
Q10   1   0.3623  0.4191 -0.1948  11.00000  0.05    0.22
;
_shelx_res_checksum              92216
_olex2_submission_special_instructions 'No special instructions were received'
_oxdiff_exptl_absorpt_empirical_details 
;
Empirical correction (ABSPACK) includes:
- Absorption correction using spherical harmonics
- Frame scaling
;
_oxdiff_exptl_absorpt_empirical_full_max 1.952
_oxdiff_exptl_absorpt_empirical_full_min 0.311
####################################################################### 
# 
# This file contains crystal structure data downloaded from the 
# Cambridge Structural Database (CSD) hosted by the Cambridge 
# Crystallographic Data Centre (CCDC).
# 
# Full information about CCDC data access policies and citation 
# guidelines are available at http://www.ccdc.cam.ac.uk/access/V1 
# 
# Audit and citation data items may have been added by the CCDC. 
# Please retain this information to preserve the provenance of 
# this file and to allow appropriate attribution of the data. 
# 
#######################################################################

data_jrh20220205_res
_database_code_depnum_ccdc_archive 'CCDC 2205768'
loop_
_audit_author_name
_audit_author_address
'Jennifer Hiscock'
;University of Kent
United Kingdom
;
_audit_update_record             
;
2022-09-07 deposited with the CCDC.	2026-01-21 downloaded from the CCDC.
;
_audit_creation_date             2022-03-21
_audit_creation_method           
;
Olex2 1.5
(compiled 2021.12.09 svn.r5202d8cf for OlexSys, GUI svn.r6439)
;
_shelx_SHELXL_version_number     2014/7
_chemical_name_common            ?
_chemical_name_systematic        ?
_chemical_formula_moiety         'C18 H25 F3 N2 O3'
_chemical_formula_sum            'C18 H25 F3 N2 O3'
_chemical_formula_weight         374.40
_chemical_absolute_configuration ?
_chemical_melting_point          ?
_chemical_oxdiff_formula         C20H20N2O2SF3
_chemical_oxdiff_usercomment     '100 K 72p'
loop_
_atom_type_symbol
_atom_type_description
_atom_type_scat_dispersion_real
_atom_type_scat_dispersion_imag
_atom_type_scat_source
C C 0.0181 0.0091 'International Tables Vol C Tables 4.2.6.8 and 6.1.1.4'
H H 0.0000 0.0000 'International Tables Vol C Tables 4.2.6.8 and 6.1.1.4'
F F 0.0727 0.0534 'International Tables Vol C Tables 4.2.6.8 and 6.1.1.4'
N N 0.0311 0.0180 'International Tables Vol C Tables 4.2.6.8 and 6.1.1.4'
O O 0.0492 0.0322 'International Tables Vol C Tables 4.2.6.8 and 6.1.1.4'

_shelx_space_group_comment       
;
The symmetry employed for this shelxl refinement is uniquely defined
by the following loop, which should always be used as a source of
symmetry information in preference to the above space-group names.
They are only intended as comments.
;
_space_group_crystal_system      orthorhombic
_space_group_IT_number           19
_space_group_name_H-M_alt        'P 21 21 21'
_space_group_name_Hall           'P 2ac 2ab'
loop_
_space_group_symop_operation_xyz
'x, y, z'
'-x+1/2, -y, z+1/2'
'-x, y+1/2, -z+1/2'
'x+1/2, -y+1/2, -z'

_cell_length_a                   5.5068(4)
_cell_length_b                   18.3998(17)
_cell_length_c                   18.8406(14)
_cell_angle_alpha                90
_cell_angle_beta                 90
_cell_angle_gamma                90
_cell_volume                     1909.0(3)
_cell_formula_units_Z            4
_cell_measurement_reflns_used    1900
_cell_measurement_temperature    99.98(10)
_cell_measurement_theta_max      67.7690
_cell_measurement_theta_min      4.7690
_shelx_estimated_absorpt_T_max   ?
_shelx_estimated_absorpt_T_min   ?
_exptl_absorpt_coefficient_mu    0.919
_exptl_absorpt_correction_T_max  1.000
_exptl_absorpt_correction_T_min  0.720
_exptl_absorpt_correction_type   gaussian
_exptl_absorpt_process_details   
;
CrysAlisPro 1.171.40.53 (Rigaku Oxford Diffraction, 2019)
Numerical absorption correction based on gaussian integration over
			a multifaceted crystal model
Empirical absorption correction using spherical harmonics,
 implemented in SCALE3 ABSPACK scaling algorithm.
;
_exptl_absorpt_special_details   ?
_exptl_crystal_colour            'clear light colourless'
_exptl_crystal_colour_lustre     clear
_exptl_crystal_colour_modifier   light
_exptl_crystal_colour_primary    colourless
_exptl_crystal_density_diffrn    1.303
_exptl_crystal_density_meas      ?
_exptl_crystal_density_method    ?
_exptl_crystal_description       needle
_exptl_crystal_F_000             792
loop_
_exptl_crystal_face_index_h
_exptl_crystal_face_index_k
_exptl_crystal_face_index_l
_exptl_crystal_face_perp_dist
4 0 1 0.4116
-4 0 -1 0.4116
0 5 -1 0.0037
0 -5 1 0.0037
0 1 5 0.0082
0 -1 -5 0.0082

_exptl_crystal_size_max          0.827
_exptl_crystal_size_mid          0.016
_exptl_crystal_size_min          0.007
loop_
_exptl_oxdiff_crystal_face_indexfrac_h
_exptl_oxdiff_crystal_face_indexfrac_k
_exptl_oxdiff_crystal_face_indexfrac_l
_exptl_oxdiff_crystal_face_x
_exptl_oxdiff_crystal_face_y
_exptl_oxdiff_crystal_face_z
3.9976 -0.0123 0.9894 0.0435 0.1194 -1.1140
-3.9976 0.0123 -0.9894 -0.0435 -0.1194 1.1140
0.0032 4.9949 -0.9895 -0.1042 -0.4108 -0.0429
-0.0032 -4.9949 0.9895 0.1042 0.4108 0.0429
0.0020 0.9960 5.0028 -0.4035 0.1016 -0.0356
-0.0020 -0.9960 -5.0028 0.4035 -0.1016 0.0356

_exptl_transmission_factor_max   ?
_exptl_transmission_factor_min   ?
_diffrn_reflns_av_R_equivalents  0.0935
_diffrn_reflns_av_unetI/netI     0.0908
_diffrn_reflns_Laue_measured_fraction_full 1.000
_diffrn_reflns_Laue_measured_fraction_max 0.994
_diffrn_reflns_limit_h_max       5
_diffrn_reflns_limit_h_min       -6
_diffrn_reflns_limit_k_max       22
_diffrn_reflns_limit_k_min       -22
_diffrn_reflns_limit_l_max       22
_diffrn_reflns_limit_l_min       -22
_diffrn_reflns_number            12686
_diffrn_reflns_point_group_measured_fraction_full 0.999
_diffrn_reflns_point_group_measured_fraction_max 0.985
_diffrn_reflns_theta_full        67.684
_diffrn_reflns_theta_max         71.848
_diffrn_reflns_theta_min         4.694
_diffrn_ambient_environment      N~2~
_diffrn_ambient_temperature      99.98(10)
_diffrn_detector                 'CCD plate'
_diffrn_detector_area_resol_mean 5.2887
_diffrn_detector_type            AtlasS2
_diffrn_measured_fraction_theta_full 1.000
_diffrn_measured_fraction_theta_max 0.994
_diffrn_measurement_details      
;
List of Runs (angles in degrees, time in seconds):

  # Type    Start    End  Width  t~exp~   \w     \q     \k     \f   Frames
#--------------------------------------------------------------------------
  1  \w   -110.00 -83.00   1.00   10.00    --  -42.16-144.00 -52.00   27
  2  \w    -63.00  25.00   1.00   10.00    --  -42.16  38.00 -30.00   88
  3  \w   -118.00 -14.00   1.00   10.00    --  -42.16 -77.00-180.00  104
  4  \w     57.00  85.00   1.00   10.00    --   42.16-125.00 -30.00   28
  5  \w    -29.00  69.00   1.00   10.00    --   42.16 -57.00  30.00   98
  6  \w    113.00 140.00   1.00   22.50    --  103.72 125.00-180.00   27
  7  \w     90.00 174.00   1.00   22.50    --  103.72  45.00  30.00   84
  8  \w     74.00 104.00   1.00   22.50    --  103.72 -94.00  60.00   30
  9  \w     32.00 127.00   1.00   22.50    --  103.72 -61.00 -30.00   95
 10  \w     36.00 127.00   1.00   22.50    --  103.72 -30.00-150.00   91
 11  \w     78.00 118.00   1.00   22.50    --  103.72-125.00  30.00   40
 12  \w     31.00 133.00   1.00   22.50    --  103.72 -61.00  90.00  102
 13  \w     87.00 114.00   1.00   22.50    --  103.72  45.00-120.00   27
 14  \w     82.00 107.00   1.00   22.50    --  103.72-125.00-150.00   25
 15  \w     50.00 129.00   1.00   22.50    --  103.72 -77.00-150.00   79
 16  \w    133.00 174.00   1.00   22.50    --  103.72  45.00-120.00   41
 17  \w     60.00 153.00   1.00   22.50    --  103.72 -15.00  30.00   93
;
_diffrn_measurement_device       'four-circle diffractometer'
_diffrn_measurement_device_type  'SuperNova, Dual, Cu at home/near, AtlasS2'
_diffrn_measurement_method       '\w scans'
_diffrn_orient_matrix_type       
'CrysAlisPro convention (1999,Acta A55,543-557)'
_diffrn_orient_matrix_UB_11      0.0289885000
_diffrn_orient_matrix_UB_12      -0.0354647000
_diffrn_orient_matrix_UB_13      -0.0735964000
_diffrn_orient_matrix_UB_21      0.0208956000
_diffrn_orient_matrix_UB_22      -0.0752619000
_diffrn_orient_matrix_UB_23      0.0352780000
_diffrn_orient_matrix_UB_31      -0.2774207000
_diffrn_orient_matrix_UB_32      -0.0094228000
_diffrn_orient_matrix_UB_33      -0.0051245000
_diffrn_radiation_monochromator  mirror
_diffrn_radiation_probe          x-ray
_diffrn_radiation_type           'Cu K\a'
_diffrn_radiation_wavelength     1.54184
_diffrn_source                   'micro-focus sealed X-ray tube'
_diffrn_source_type              'SuperNova (Cu) X-ray Source'
_reflns_Friedel_coverage         0.697
_reflns_Friedel_fraction_full    0.998
_reflns_Friedel_fraction_max     0.972
_reflns_number_gt                2764
_reflns_number_total             3691
_reflns_special_details          
;
 Reflections were merged by SHELXL according to the crystal
 class for the calculation of statistics and refinement.
 
 _reflns_Friedel_fraction is defined as the number of unique
 Friedel pairs measured divided by the number that would be
 possible theoretically, ignoring centric projections and
 systematic absences.
;
_reflns_threshold_expression     'I > 2\s(I)'
_computing_cell_refinement       'CrysAlisPro 1.171.40.53 (Rigaku OD, 2019)'
_computing_data_collection       'CrysAlisPro 1.171.40.53 (Rigaku OD, 2019)'
_computing_data_reduction        'CrysAlisPro 1.171.40.53 (Rigaku OD, 2019)'
_computing_molecular_graphics    'Olex2 1.5 (Dolomanov et al., 2009)'
_computing_publication_material  'Olex2 1.5 (Dolomanov et al., 2009)'
_computing_structure_refinement  'SHELXL 2014/7 (Sheldrick, 2015)'
_computing_structure_solution    'SHELXT 2014/5 (Sheldrick, 2014)'
_refine_diff_density_max         0.238
_refine_diff_density_min         -0.280
_refine_diff_density_rms         0.063
_refine_ls_abs_structure_details 
;
 Flack x determined using 827 quotients [(I+)-(I-)]/[(I+)+(I-)]
 (Parsons, Flack and Wagner, Acta Cryst. B69 (2013) 249-259).
;
_refine_ls_abs_structure_Flack   0.1(3)
_refine_ls_extinction_coef       .
_refine_ls_extinction_method     none
_refine_ls_goodness_of_fit_ref   1.075
_refine_ls_hydrogen_treatment    constr
_refine_ls_matrix_type           full
_refine_ls_number_parameters     240
_refine_ls_number_reflns         3691
_refine_ls_number_restraints     0
_refine_ls_R_factor_all          0.0972
_refine_ls_R_factor_gt           0.0663
_refine_ls_restrained_S_all      1.075
_refine_ls_shift/su_max          0.000
_refine_ls_shift/su_mean         0.000
_refine_ls_structure_factor_coef Fsqd
_refine_ls_weighting_details     
'w=1/[\s^2^(Fo^2^)+(0.0263P)^2^+2.0482P] where P=(Fo^2^+2Fc^2^)/3'
_refine_ls_weighting_scheme      calc
_refine_ls_wR_factor_gt          0.1327
_refine_ls_wR_factor_ref         0.1531
_refine_special_details          ?
_olex2_refinement_description    
;
1. Fixed Uiso
 At 1.2 times of:
  All C(H) groups, All C(H,H) groups, All N(H) groups
 At 1.5 times of:
  All C(H,H,H) groups
2.a Ternary CH refined with riding coordinates:
 C9(H9), C11(H11)
2.b Secondary CH2 refined with riding coordinates:
 C10(H10A,H10B)
2.c Aromatic/amide H refined with riding coordinates:
 N2(H2), N1(H1), C6(H6), C3(H3), C7(H7), C4(H4)
2.d Idealised Me refined as rotating group:
 C16(H16A,H16B,H16C), C17(H17A,H17B,H17C), C18(H18A,H18B,H18C), C13(H13A,H13B,
 H13C), C12(H12A,H12B,H12C)
;
_atom_sites_solution_hydrogens   geom
_atom_sites_solution_primary     dual
_atom_sites_solution_secondary   ?
loop_
_atom_site_label
_atom_site_type_symbol
_atom_site_fract_x
_atom_site_fract_y
_atom_site_fract_z
_atom_site_U_iso_or_equiv
_atom_site_adp_type
_atom_site_occupancy
_atom_site_site_symmetry_order
_atom_site_calc_flag
_atom_site_refinement_flags_posn
_atom_site_refinement_flags_adp
_atom_site_refinement_flags_occupancy
_atom_site_disorder_assembly
_atom_site_disorder_group
F1 F 0.9346(8) 0.8154(2) 0.75357(17) 0.0442(10) Uani 1 1 d . . . . .
F2 F 1.1499(6) 0.8739(2) 0.6781(2) 0.0403(9) Uani 1 1 d . . . . .
O1 O 0.4958(7) 0.5744(2) 0.4858(2) 0.0268(9) Uani 1 1 d . . . . .
F3 F 0.7606(7) 0.8849(2) 0.6766(2) 0.0425(9) Uani 1 1 d . . . . .
O3 O 0.5341(7) 0.4002(2) 0.5178(2) 0.0280(9) Uani 1 1 d . . . . .
O2 O 0.1938(7) 0.4134(2) 0.4523(2) 0.0336(10) Uani 1 1 d . . . . .
N2 N 0.7639(9) 0.4984(2) 0.4327(3) 0.0260(10) Uani 1 1 d . . . . .
H2 H 0.9130 0.4882 0.4234 0.031 Uiso 1 1 calc R U . . .
N1 N 0.9075(8) 0.5918(2) 0.5020(2) 0.0247(10) Uani 1 1 d . . . . .
H1 H 1.0482 0.5753 0.4905 0.030 Uiso 1 1 calc R U . . .
C6 C 0.7148(11) 0.7028(3) 0.5477(3) 0.0240(12) Uani 1 1 d . . . . .
H6 H 0.5818 0.6964 0.5179 0.029 Uiso 1 1 calc R U . . .
C5 C 0.9010(10) 0.6531(3) 0.5472(3) 0.0221(11) Uani 1 1 d . . . . .
C3 C 1.1153(10) 0.7245(3) 0.6344(3) 0.0268(13) Uani 1 1 d . . . . .
H3 H 1.2497 0.7318 0.6635 0.032 Uiso 1 1 calc R U . . .
C7 C 0.7250(10) 0.7628(3) 0.5927(3) 0.0236(12) Uani 1 1 d . . . . .
H7 H 0.5963 0.7954 0.5942 0.028 Uiso 1 1 calc R U . . .
C8 C 0.7078(11) 0.5561(3) 0.4746(3) 0.0260(12) Uani 1 1 d . . . . .
C4 C 1.1048(10) 0.6638(3) 0.5902(3) 0.0244(12) Uani 1 1 d . . . . .
H4 H 1.2324 0.6307 0.5894 0.029 Uiso 1 1 calc R U . . .
C2 C 0.9263(11) 0.7738(3) 0.6351(3) 0.0249(12) Uani 1 1 d . . . . .
C14 C 0.4111(10) 0.4218(3) 0.4610(3) 0.0273(12) Uani 1 1 d . . . . .
C9 C 0.5708(10) 0.4542(3) 0.4042(3) 0.0243(12) Uani 1 1 d . . . . .
H9 H 0.4695 0.4850 0.3738 0.029 Uiso 1 1 calc R U . . .
C10 C 0.6807(10) 0.3935(3) 0.3579(3) 0.0281(13) Uani 1 1 d . . . . .
H10A H 0.7933 0.3654 0.3864 0.034 Uiso 1 1 calc R U . . .
H10B H 0.5515 0.3611 0.3429 0.034 Uiso 1 1 calc R U . . .
C1 C 0.9406(11) 0.8367(3) 0.6843(3) 0.0310(13) Uani 1 1 d . . . . .
C15 C 0.4047(10) 0.3734(3) 0.5821(3) 0.0304(13) Uani 1 1 d . . . . .
C11 C 0.8143(12) 0.4215(4) 0.2919(3) 0.0346(15) Uani 1 1 d . . . . .
H11 H 0.9316 0.4586 0.3066 0.042 Uiso 1 1 calc R U . . .
C16 C 0.2494(12) 0.4353(3) 0.6113(3) 0.0343(14) Uani 1 1 d . . . . .
H16A H 0.3471 0.4783 0.6160 0.051 Uiso 1 1 calc R U . . .
H16B H 0.1861 0.4219 0.6569 0.051 Uiso 1 1 calc R U . . .
H16C H 0.1174 0.4447 0.5793 0.051 Uiso 1 1 calc R U . . .
C17 C 0.2598(12) 0.3061(3) 0.5652(3) 0.0367(15) Uani 1 1 d . . . . .
H17A H 0.1283 0.3184 0.5341 0.055 Uiso 1 1 calc R U . . .
H17B H 0.1960 0.2858 0.6083 0.055 Uiso 1 1 calc R U . . .
H17C H 0.3629 0.2710 0.5425 0.055 Uiso 1 1 calc R U . . .
C18 C 0.6100(12) 0.3558(4) 0.6329(3) 0.0453(18) Uani 1 1 d . . . . .
H18A H 0.7121 0.3191 0.6124 0.068 Uiso 1 1 calc R U . . .
H18B H 0.5440 0.3384 0.6769 0.068 Uiso 1 1 calc R U . . .
H18C H 0.7041 0.3988 0.6415 0.068 Uiso 1 1 calc R U . . .
C13 C 0.9513(13) 0.3588(4) 0.2575(4) 0.0475(18) Uani 1 1 d . . . . .
H13A H 1.0648 0.3389 0.2909 0.071 Uiso 1 1 calc R U . . .
H13B H 1.0371 0.3762 0.2166 0.071 Uiso 1 1 calc R U . . .
H13C H 0.8382 0.3218 0.2434 0.071 Uiso 1 1 calc R U . . .
C12 C 0.6404(14) 0.4549(4) 0.2381(4) 0.0463(18) Uani 1 1 d . . . . .
H12A H 0.5198 0.4197 0.2250 0.069 Uiso 1 1 calc R U . . .
H12B H 0.7293 0.4695 0.1966 0.069 Uiso 1 1 calc R U . . .
H12C H 0.5626 0.4965 0.2587 0.069 Uiso 1 1 calc R U . . .

loop_
_atom_site_aniso_label
_atom_site_aniso_U_11
_atom_site_aniso_U_22
_atom_site_aniso_U_33
_atom_site_aniso_U_23
_atom_site_aniso_U_13
_atom_site_aniso_U_12
F1 0.067(3) 0.049(2) 0.0166(16) -0.0041(15) 0.0054(19) -0.010(2)
F2 0.038(2) 0.042(2) 0.041(2) -0.0105(17) 0.0022(17) -0.0127(17)
O1 0.0178(19) 0.032(2) 0.031(2) -0.0017(18) 0.0000(17) 0.0030(16)
F3 0.042(2) 0.042(2) 0.044(2) -0.0161(18) -0.0025(19) 0.0083(18)
O3 0.0215(19) 0.039(2) 0.0230(19) 0.0037(17) -0.0010(16) 0.0012(17)
O2 0.021(2) 0.048(3) 0.033(2) 0.0002(19) 0.0002(17) 0.0003(19)
N2 0.023(2) 0.029(2) 0.026(2) -0.004(2) 0.000(2) 0.001(2)
N1 0.016(2) 0.031(3) 0.027(2) -0.006(2) -0.0009(19) 0.002(2)
C6 0.023(3) 0.028(3) 0.020(3) 0.004(2) -0.003(2) 0.001(2)
C5 0.021(3) 0.024(3) 0.022(3) 0.000(2) 0.004(2) -0.002(2)
C3 0.024(3) 0.032(3) 0.025(3) 0.004(2) -0.001(3) -0.004(3)
C7 0.018(3) 0.031(3) 0.022(3) 0.001(2) 0.001(2) 0.002(2)
C8 0.028(3) 0.029(3) 0.021(3) 0.002(2) -0.002(2) 0.004(2)
C4 0.020(3) 0.032(3) 0.020(3) -0.002(2) -0.001(2) 0.003(2)
C2 0.028(3) 0.029(3) 0.018(3) 0.000(2) -0.002(3) -0.005(3)
C14 0.022(3) 0.034(3) 0.025(3) -0.004(2) -0.002(2) 0.002(3)
C9 0.019(3) 0.030(3) 0.024(3) -0.001(2) 0.001(2) 0.003(2)
C10 0.025(3) 0.033(3) 0.025(3) -0.006(3) 0.000(2) 0.001(3)
C1 0.027(3) 0.038(3) 0.028(3) -0.001(3) 0.004(3) -0.001(3)
C15 0.025(3) 0.042(3) 0.025(3) 0.005(2) 0.005(3) 0.001(3)
C11 0.031(3) 0.042(4) 0.031(3) -0.013(3) 0.005(3) -0.006(3)
C16 0.037(3) 0.040(3) 0.026(3) 0.001(3) 0.007(3) -0.001(3)
C17 0.037(4) 0.035(3) 0.038(3) 0.002(3) 0.009(3) -0.002(3)
C18 0.032(3) 0.072(5) 0.032(3) 0.019(3) 0.001(3) -0.004(4)
C13 0.044(4) 0.059(5) 0.040(4) -0.012(3) 0.016(3) -0.002(4)
C12 0.065(5) 0.044(4) 0.029(4) 0.000(3) 0.002(3) -0.001(4)

_geom_special_details            
;
 All esds (except the esd in the dihedral angle between two l.s. planes)
 are estimated using the full covariance matrix.  The cell esds are taken
 into account individually in the estimation of esds in distances, angles
 and torsion angles; correlations between esds in cell parameters are only
 used when they are defined by crystal symmetry.  An approximate (isotropic)
 treatment of cell esds is used for estimating esds involving l.s. planes.
;
loop_
_geom_bond_atom_site_label_1
_geom_bond_atom_site_label_2
_geom_bond_distance
_geom_bond_site_symmetry_2
_geom_bond_publ_flag
F1 C1 1.363(7) . ?
F2 C1 1.345(7) . ?
O1 C8 1.233(7) . ?
F3 C1 1.338(7) . ?
O3 C14 1.328(7) . ?
O3 C15 1.489(7) . ?
O2 C14 1.217(7) . ?
N2 H2 0.8600 . ?
N2 C8 1.359(7) . ?
N2 C9 1.443(7) . ?
N1 H1 0.8600 . ?
N1 C5 1.414(7) . ?
N1 C8 1.381(7) . ?
C6 H6 0.9300 . ?
C6 C5 1.375(8) . ?
C6 C7 1.392(8) . ?
C5 C4 1.398(8) . ?
C3 H3 0.9300 . ?
C3 C4 1.395(8) . ?
C3 C2 1.380(8) . ?
C7 H7 0.9300 . ?
C7 C2 1.382(8) . ?
C4 H4 0.9300 . ?
C2 C1 1.486(8) . ?
C14 C9 1.508(8) . ?
C9 H9 0.9800 . ?
C9 C10 1.541(8) . ?
C10 H10A 0.9700 . ?
C10 H10B 0.9700 . ?
C10 C11 1.534(8) . ?
C15 C16 1.527(8) . ?
C15 C17 1.508(9) . ?
C15 C18 1.516(8) . ?
C11 H11 0.9800 . ?
C11 C13 1.522(9) . ?
C11 C12 1.524(9) . ?
C16 H16A 0.9600 . ?
C16 H16B 0.9600 . ?
C16 H16C 0.9600 . ?
C17 H17A 0.9600 . ?
C17 H17B 0.9600 . ?
C17 H17C 0.9600 . ?
C18 H18A 0.9600 . ?
C18 H18B 0.9600 . ?
C18 H18C 0.9600 . ?
C13 H13A 0.9600 . ?
C13 H13B 0.9600 . ?
C13 H13C 0.9600 . ?
C12 H12A 0.9600 . ?
C12 H12B 0.9600 . ?
C12 H12C 0.9600 . ?

loop_
_geom_angle_atom_site_label_1
_geom_angle_atom_site_label_2
_geom_angle_atom_site_label_3
_geom_angle
_geom_angle_site_symmetry_1
_geom_angle_site_symmetry_3
_geom_angle_publ_flag
C14 O3 C15 120.7(4) . . ?
C8 N2 H2 120.4 . . ?
C8 N2 C9 119.3(5) . . ?
C9 N2 H2 120.4 . . ?
C5 N1 H1 117.1 . . ?
C8 N1 H1 117.1 . . ?
C8 N1 C5 125.8(5) . . ?
C5 C6 H6 120.0 . . ?
C5 C6 C7 120.1(5) . . ?
C7 C6 H6 120.0 . . ?
C6 C5 N1 123.6(5) . . ?
C6 C5 C4 120.1(5) . . ?
C4 C5 N1 116.2(5) . . ?
C4 C3 H3 120.0 . . ?
C2 C3 H3 120.0 . . ?
C2 C3 C4 120.0(5) . . ?
C6 C7 H7 120.0 . . ?
C2 C7 C6 120.1(5) . . ?
C2 C7 H7 120.0 . . ?
O1 C8 N2 121.9(6) . . ?
O1 C8 N1 124.1(5) . . ?
N2 C8 N1 114.1(5) . . ?
C5 C4 H4 120.2 . . ?
C3 C4 C5 119.5(5) . . ?
C3 C4 H4 120.2 . . ?
C3 C2 C7 120.3(5) . . ?
C3 C2 C1 118.5(5) . . ?
C7 C2 C1 121.2(5) . . ?
O3 C14 C9 113.2(5) . . ?
O2 C14 O3 124.9(6) . . ?
O2 C14 C9 121.8(5) . . ?
N2 C9 C14 112.8(5) . . ?
N2 C9 H9 108.2 . . ?
N2 C9 C10 109.3(5) . . ?
C14 C9 H9 108.2 . . ?
C14 C9 C10 110.2(5) . . ?
C10 C9 H9 108.2 . . ?
C9 C10 H10A 108.8 . . ?
C9 C10 H10B 108.8 . . ?
H10A C10 H10B 107.7 . . ?
C11 C10 C9 113.8(5) . . ?
C11 C10 H10A 108.8 . . ?
C11 C10 H10B 108.8 . . ?
F1 C1 C2 111.8(5) . . ?
F2 C1 F1 104.5(5) . . ?
F2 C1 C2 112.8(5) . . ?
F3 C1 F1 106.1(5) . . ?
F3 C1 F2 106.7(5) . . ?
F3 C1 C2 114.2(5) . . ?
O3 C15 C16 108.3(5) . . ?
O3 C15 C17 110.7(5) . . ?
O3 C15 C18 103.1(4) . . ?
C17 C15 C16 113.1(5) . . ?
C17 C15 C18 110.6(6) . . ?
C18 C15 C16 110.5(5) . . ?
C10 C11 H11 108.7 . . ?
C13 C11 C10 109.1(6) . . ?
C13 C11 H11 108.7 . . ?
C13 C11 C12 109.5(5) . . ?
C12 C11 C10 111.9(5) . . ?
C12 C11 H11 108.7 . . ?
C15 C16 H16A 109.5 . . ?
C15 C16 H16B 109.5 . . ?
C15 C16 H16C 109.5 . . ?
H16A C16 H16B 109.5 . . ?
H16A C16 H16C 109.5 . . ?
H16B C16 H16C 109.5 . . ?
C15 C17 H17A 109.5 . . ?
C15 C17 H17B 109.5 . . ?
C15 C17 H17C 109.5 . . ?
H17A C17 H17B 109.5 . . ?
H17A C17 H17C 109.5 . . ?
H17B C17 H17C 109.5 . . ?
C15 C18 H18A 109.5 . . ?
C15 C18 H18B 109.5 . . ?
C15 C18 H18C 109.5 . . ?
H18A C18 H18B 109.5 . . ?
H18A C18 H18C 109.5 . . ?
H18B C18 H18C 109.5 . . ?
C11 C13 H13A 109.5 . . ?
C11 C13 H13B 109.5 . . ?
C11 C13 H13C 109.5 . . ?
H13A C13 H13B 109.5 . . ?
H13A C13 H13C 109.5 . . ?
H13B C13 H13C 109.5 . . ?
C11 C12 H12A 109.5 . . ?
C11 C12 H12B 109.5 . . ?
C11 C12 H12C 109.5 . . ?
H12A C12 H12B 109.5 . . ?
H12A C12 H12C 109.5 . . ?
H12B C12 H12C 109.5 . . ?

loop_
_geom_torsion_atom_site_label_1
_geom_torsion_atom_site_label_2
_geom_torsion_atom_site_label_3
_geom_torsion_atom_site_label_4
_geom_torsion
_geom_torsion_site_symmetry_1
_geom_torsion_site_symmetry_2
_geom_torsion_site_symmetry_3
_geom_torsion_site_symmetry_4
_geom_torsion_publ_flag
O3 C14 C9 N2 -38.8(7) . . . . ?
O3 C14 C9 C10 83.6(6) . . . . ?
O2 C14 C9 N2 145.1(6) . . . . ?
O2 C14 C9 C10 -92.6(7) . . . . ?
N2 C9 C10 C11 -64.4(6) . . . . ?
N1 C5 C4 C3 177.7(5) . . . . ?
C6 C5 C4 C3 1.2(8) . . . . ?
C6 C7 C2 C3 -1.6(8) . . . . ?
C6 C7 C2 C1 -179.2(5) . . . . ?
C5 N1 C8 O1 1.0(9) . . . . ?
C5 N1 C8 N2 -179.6(5) . . . . ?
C5 C6 C7 C2 2.3(8) . . . . ?
C3 C2 C1 F1 -65.4(7) . . . . ?
C3 C2 C1 F2 52.0(7) . . . . ?
C3 C2 C1 F3 174.2(5) . . . . ?
C7 C6 C5 N1 -178.4(5) . . . . ?
C7 C6 C5 C4 -2.1(8) . . . . ?
C7 C2 C1 F1 112.2(6) . . . . ?
C7 C2 C1 F2 -130.4(6) . . . . ?
C7 C2 C1 F3 -8.3(8) . . . . ?
C8 N2 C9 C14 -58.1(7) . . . . ?
C8 N2 C9 C10 179.0(5) . . . . ?
C8 N1 C5 C6 -27.7(8) . . . . ?
C8 N1 C5 C4 155.9(5) . . . . ?
C4 C3 C2 C7 0.7(9) . . . . ?
C4 C3 C2 C1 178.3(5) . . . . ?
C2 C3 C4 C5 -0.5(8) . . . . ?
C14 O3 C15 C16 -62.3(7) . . . . ?
C14 O3 C15 C17 62.2(7) . . . . ?
C14 O3 C15 C18 -179.4(5) . . . . ?
C14 C9 C10 C11 171.2(5) . . . . ?
C9 N2 C8 O1 -4.0(8) . . . . ?
C9 N2 C8 N1 176.6(5) . . . . ?
C9 C10 C11 C13 170.3(5) . . . . ?
C9 C10 C11 C12 -68.3(7) . . . . ?
C15 O3 C14 O2 -9.8(9) . . . . ?
C15 O3 C14 C9 174.2(5) . . . . ?

_shelx_res_file                  
;
    jrh20220205_res.res created by SHELXL-2014/7

TITL jrh20220205_res_a.res in P2(1)2(1)2(1)
REM Old TITL jrh20220205_res in P2(1)2(1)2(1)
REM SHELXT solution in P2(1)2(1)2(1)
REM R1 0.141, Rweak 0.087, Alpha 0.001, Orientation as input
REM Flack x = 0.194 ( 0.231 ) from Parsons' quotients
REM Formula found by SHELXT: C18 N2 O2 F4
CELL 1.54184 5.5068 18.3998 18.8406 90 90 90
ZERR 4 0.0004 0.0017 0.0014 0 0 0
LATT -1
SYMM 0.5-X,-Y,0.5+Z
SYMM -X,0.5+Y,0.5-Z
SYMM 0.5+X,0.5-Y,-Z
SFAC C H F N O
UNIT 72 100 12 8 12

L.S. 50
PLAN  2
CONF
BOND $H
list 4
fmap 2 53
ACTA
MORE -1
REM <olex2.extras>
REM <HklSrc "%.\\jrh20220205_res.hkl">
REM </olex2.extras>

WGHT    0.026300    2.048200
FVAR       0.62196
F1    3    0.934595    0.815406    0.753570    11.00000    0.06734    0.04873 =
         0.01662   -0.00415    0.00544   -0.00956
F2    3    1.149854    0.873926    0.678116    11.00000    0.03761    0.04221 =
         0.04115   -0.01051    0.00223   -0.01267
O1    5    0.495787    0.574352    0.485808    11.00000    0.01784    0.03210 =
         0.03060   -0.00171    0.00001    0.00303
F3    3    0.760635    0.884947    0.676628    11.00000    0.04227    0.04180 =
         0.04351   -0.01610   -0.00249    0.00828
O3    5    0.534063    0.400216    0.517828    11.00000    0.02145    0.03945 =
         0.02301    0.00371   -0.00103    0.00123
O2    5    0.193847    0.413430    0.452252    11.00000    0.02054    0.04765 =
         0.03267    0.00023    0.00023    0.00027
N2    4    0.763922    0.498352    0.432745    11.00000    0.02298    0.02867 =
         0.02640   -0.00363    0.00049    0.00075
AFIX  43
H2    2    0.912997    0.488233    0.423399    11.00000   -1.20000
AFIX   0
N1    4    0.907458    0.591800    0.501977    11.00000    0.01620    0.03082 =
         0.02722   -0.00619   -0.00092    0.00168
AFIX  43
H1    2    1.048197    0.575306    0.490491    11.00000   -1.20000
AFIX   0
C6    1    0.714765    0.702819    0.547688    11.00000    0.02341    0.02817 =
         0.02032    0.00358   -0.00259    0.00140
AFIX  43
H6    2    0.581787    0.696421    0.517908    11.00000   -1.20000
AFIX   0
C5    1    0.901041    0.653066    0.547247    11.00000    0.02058    0.02402 =
         0.02165   -0.00003    0.00379   -0.00219
C3    1    1.115331    0.724543    0.634448    11.00000    0.02418    0.03162 =
         0.02471    0.00351   -0.00108   -0.00350
AFIX  43
H3    2    1.249716    0.731849    0.663479    11.00000   -1.20000
AFIX   0
C7    1    0.725028    0.762770    0.592676    11.00000    0.01817    0.03079 =
         0.02196    0.00090    0.00085    0.00242
AFIX  43
H7    2    0.596262    0.795438    0.594175    11.00000   -1.20000
AFIX   0
C8    1    0.707789    0.556103    0.474575    11.00000    0.02775    0.02922 =
         0.02103    0.00208   -0.00155    0.00381
C4    1    1.104770    0.663815    0.590239    11.00000    0.02050    0.03214 =
         0.02043   -0.00181   -0.00104    0.00284
AFIX  43
H4    2    1.232363    0.630713    0.589375    11.00000   -1.20000
AFIX   0
C2    1    0.926346    0.773767    0.635090    11.00000    0.02767    0.02894 =
         0.01821    0.00013   -0.00161   -0.00537
C14   1    0.411072    0.421819    0.461015    11.00000    0.02229    0.03429 =
         0.02532   -0.00355   -0.00184    0.00225
C9    1    0.570783    0.454179    0.404169    11.00000    0.01852    0.03030 =
         0.02414   -0.00069    0.00144    0.00307
AFIX  13
H9    2    0.469538    0.484985    0.373759    11.00000   -1.20000
AFIX   0
C10   1    0.680703    0.393454    0.357857    11.00000    0.02526    0.03346 =
         0.02549   -0.00610    0.00046    0.00060
AFIX  23
H10A  2    0.793307    0.365412    0.386449    11.00000   -1.20000
H10B  2    0.551539    0.361061    0.342869    11.00000   -1.20000
AFIX   0
C1    1    0.940582    0.836748    0.684316    11.00000    0.02709    0.03780 =
         0.02799   -0.00060    0.00449   -0.00114
C15   1    0.404699    0.373391    0.582109    11.00000    0.02464    0.04182 =
         0.02489    0.00503    0.00508    0.00064
C11   1    0.814319    0.421468    0.291864    11.00000    0.03087    0.04191 =
         0.03104   -0.01297    0.00469   -0.00580
AFIX  13
H11   2    0.931637    0.458581    0.306564    11.00000   -1.20000
AFIX   0
C16   1    0.249400    0.435305    0.611273    11.00000    0.03669    0.04001 =
         0.02630    0.00108    0.00692   -0.00084
AFIX 137
H16A  2    0.347094    0.478251    0.615954    11.00000   -1.50000
H16B  2    0.186102    0.421859    0.656897    11.00000   -1.50000
H16C  2    0.117356    0.444735    0.579305    11.00000   -1.50000
AFIX   0
C17   1    0.259818    0.306053    0.565224    11.00000    0.03686    0.03524 =
         0.03787    0.00183    0.00874   -0.00227
AFIX 137
H17A  2    0.128254    0.318439    0.534059    11.00000   -1.50000
H17B  2    0.196019    0.285849    0.608343    11.00000   -1.50000
H17C  2    0.362924    0.270990    0.542517    11.00000   -1.50000
AFIX   0
C18   1    0.610036    0.355801    0.632876    11.00000    0.03215    0.07210 =
         0.03169    0.01852    0.00072   -0.00372
AFIX 137
H18A  2    0.712065    0.319057    0.612399    11.00000   -1.50000
H18B  2    0.544001    0.338374    0.676854    11.00000   -1.50000
H18C  2    0.704073    0.398832    0.641523    11.00000   -1.50000
AFIX   0
C13   1    0.951263    0.358820    0.257514    11.00000    0.04350    0.05909 =
         0.03987   -0.01167    0.01623   -0.00201
AFIX 137
H13A  2    1.064844    0.338896    0.290914    11.00000   -1.50000
H13B  2    1.037134    0.376218    0.216555    11.00000   -1.50000
H13C  2    0.838192    0.321829    0.243406    11.00000   -1.50000
AFIX   0
C12   1    0.640408    0.454867    0.238057    11.00000    0.06521    0.04437 =
         0.02937    0.00006    0.00248   -0.00073
AFIX 137
H12A  2    0.519767    0.419659    0.224992    11.00000   -1.50000
H12B  2    0.729331    0.469471    0.196616    11.00000   -1.50000
H12C  2    0.562574    0.496509    0.258668    11.00000   -1.50000
AFIX   0
HKLF 4

REM  jrh20220205_res_a.res in P2(1)2(1)2(1)
REM R1 =  0.0663 for    2764 Fo > 4sig(Fo)  and  0.0972 for all    3691 data
REM    240 parameters refined using      0 restraints

END

WGHT      0.0262      2.0525

REM Highest difference peak  0.238,  deepest hole -0.280,  1-sigma level  0.063
Q1    1   1.3011  0.6015  0.5637  11.00000  0.05    0.24
Q2    1   0.9197  0.4619  0.4428  11.00000  0.05    0.24
;
_shelx_res_checksum              29812
_olex2_submission_special_instructions 'No special instructions were received'
_oxdiff_exptl_absorpt_empirical_details 
;
Empirical correction (ABSPACK) includes:
- Absorption correction using spherical harmonics
- Frame scaling
;
_oxdiff_exptl_absorpt_empirical_full_max 2.079
_oxdiff_exptl_absorpt_empirical_full_min 0.775
####################################################################### 
# 
# This file contains crystal structure data downloaded from the 
# Cambridge Structural Database (CSD) hosted by the Cambridge 
# Crystallographic Data Centre (CCDC).
# 
# Full information about CCDC data access policies and citation 
# guidelines are available at http://www.ccdc.cam.ac.uk/access/V1 
# 
# Audit and citation data items may have been added by the CCDC. 
# Please retain this information to preserve the provenance of 
# this file and to allow appropriate attribution of the data. 
# 
#######################################################################

data_jrh20220103_res
_database_code_depnum_ccdc_archive 'CCDC 2205766'
loop_
_audit_author_name
_audit_author_address
'Jennifer Hiscock'
;University of Kent
United Kingdom
;
_audit_update_record             
;
2022-09-07 deposited with the CCDC.	2026-01-21 downloaded from the CCDC.
;
_audit_creation_date             2022-03-17
_audit_creation_method           
;
Olex2 1.5
(compiled 2021.12.09 svn.r5202d8cf for OlexSys, GUI svn.r6439)
;
_shelx_SHELXL_version_number     2014/7
_chemical_name_common            ?
_chemical_name_systematic        ?
_chemical_formula_moiety         'C21 H23 F3 N2 O3'
_chemical_formula_sum            'C21 H23 F3 N2 O3'
_chemical_formula_weight         408.41
_chemical_absolute_configuration ?
_chemical_melting_point          ?
_chemical_oxdiff_formula         C20H20N2O2SF3
_chemical_oxdiff_usercomment     '100 K 57p'
loop_
_atom_type_symbol
_atom_type_description
_atom_type_scat_dispersion_real
_atom_type_scat_dispersion_imag
_atom_type_scat_source
C C 0.0181 0.0091 'International Tables Vol C Tables 4.2.6.8 and 6.1.1.4'
H H 0.0000 0.0000 'International Tables Vol C Tables 4.2.6.8 and 6.1.1.4'
F F 0.0727 0.0534 'International Tables Vol C Tables 4.2.6.8 and 6.1.1.4'
N N 0.0311 0.0180 'International Tables Vol C Tables 4.2.6.8 and 6.1.1.4'
O O 0.0492 0.0322 'International Tables Vol C Tables 4.2.6.8 and 6.1.1.4'

_shelx_space_group_comment       
;
The symmetry employed for this shelxl refinement is uniquely defined
by the following loop, which should always be used as a source of
symmetry information in preference to the above space-group names.
They are only intended as comments.
;
_space_group_crystal_system      orthorhombic
_space_group_IT_number           19
_space_group_name_H-M_alt        'P 21 21 21'
_space_group_name_Hall           'P 2ac 2ab'
loop_
_space_group_symop_operation_xyz
'x, y, z'
'-x+1/2, -y, z+1/2'
'-x, y+1/2, -z+1/2'
'x+1/2, -y+1/2, -z'

_cell_length_a                   5.7453(6)
_cell_length_b                   18.277(3)
_cell_length_c                   19.3974(16)
_cell_angle_alpha                90
_cell_angle_beta                 90
_cell_angle_gamma                90
_cell_volume                     2036.8(4)
_cell_formula_units_Z            4
_cell_measurement_reflns_used    1175
_cell_measurement_temperature    99.97(11)
_cell_measurement_theta_max      71.7030
_cell_measurement_theta_min      4.7250
_shelx_estimated_absorpt_T_max   0.993
_shelx_estimated_absorpt_T_min   0.547
_exptl_absorpt_coefficient_mu    0.914
_exptl_absorpt_correction_T_max  1.000
_exptl_absorpt_correction_T_min  0.232
_exptl_absorpt_correction_type   gaussian
_exptl_absorpt_process_details   
;
CrysAlisPro 1.171.40.53 (Rigaku Oxford Diffraction, 2019)
Numerical absorption correction based on gaussian integration over
			a multifaceted crystal model
;
_exptl_absorpt_special_details   ?
_exptl_crystal_colour            'clear light colourless'
_exptl_crystal_colour_lustre     clear
_exptl_crystal_colour_modifier   light
_exptl_crystal_colour_primary    colourless
_exptl_crystal_density_diffrn    1.332
_exptl_crystal_density_meas      ?
_exptl_crystal_density_method    ?
_exptl_crystal_description       needle
_exptl_crystal_F_000             856
loop_
_exptl_crystal_face_index_h
_exptl_crystal_face_index_k
_exptl_crystal_face_index_l
_exptl_crystal_face_perp_dist
1 1 0 0.3557
-1 -1 0 0.3557
0 1 5 0.0175
0 -1 -5 0.0175
0 5 -1 0.0040
0 -5 1 0.0040

_exptl_crystal_size_max          0.75
_exptl_crystal_size_mid          0.035
_exptl_crystal_size_min          0.008
loop_
_exptl_oxdiff_crystal_face_indexfrac_h
_exptl_oxdiff_crystal_face_indexfrac_k
_exptl_oxdiff_crystal_face_indexfrac_l
_exptl_oxdiff_crystal_face_x
_exptl_oxdiff_crystal_face_y
_exptl_oxdiff_crystal_face_z
0.9977 1.0004 -0.0083 0.0210 0.0652 -0.2720
-0.9977 -1.0004 0.0083 -0.0210 -0.0652 0.2720
-0.0002 1.0047 4.9899 0.0724 0.3917 0.0739
0.0002 -1.0047 -4.9899 -0.0724 -0.3917 -0.0739
-0.0051 4.9857 -1.0055 -0.3919 0.1081 -0.1338
0.0051 -4.9857 1.0055 0.3919 -0.1081 0.1338

_exptl_transmission_factor_max   ?
_exptl_transmission_factor_min   ?
_diffrn_reflns_av_R_equivalents  0.1545
_diffrn_reflns_av_unetI/netI     0.1629
_diffrn_reflns_Laue_measured_fraction_full 0.995
_diffrn_reflns_Laue_measured_fraction_max 0.967
_diffrn_reflns_limit_h_max       6
_diffrn_reflns_limit_h_min       -6
_diffrn_reflns_limit_k_max       21
_diffrn_reflns_limit_k_min       -22
_diffrn_reflns_limit_l_max       23
_diffrn_reflns_limit_l_min       -23
_diffrn_reflns_number            4808
_diffrn_reflns_point_group_measured_fraction_full 0.862
_diffrn_reflns_point_group_measured_fraction_max 0.824
_diffrn_reflns_theta_full        67.684
_diffrn_reflns_theta_max         72.149
_diffrn_reflns_theta_min         4.559
_diffrn_ambient_environment      N~2~
_diffrn_ambient_temperature      99.97(11)
_diffrn_detector                 'CCD plate'
_diffrn_detector_area_resol_mean 5.2887
_diffrn_detector_type            AtlasS2
_diffrn_measured_fraction_theta_full 0.995
_diffrn_measured_fraction_theta_max 0.967
_diffrn_measurement_details      
;
List of Runs (angles in degrees, time in seconds):

  # Type    Start    End  Width  t~exp~   \w     \q     \k     \f   Frames
#--------------------------------------------------------------------------
  1  \w    -29.00  -2.00   1.00   10.00    --  -41.91 125.00 -30.00   27
  2  \w   -114.00 -16.00   1.00   10.00    --  -41.91 -57.00 -90.00   98
  3  \w     39.00  71.00   1.00   10.00    --   41.91-125.00 -60.00   32
  4  \w     80.00 149.00   1.00   20.00    --  103.72  77.00-150.00   69
  5  \w     92.00 173.00   1.00   20.00    --  103.72  30.00 120.00   81
  6  \w    153.00 178.00   1.00   20.00    --  103.72 106.00 -62.00   25
  7  \w    104.00 175.00   1.00   20.00    --  103.72 125.00 -90.00   71
;
_diffrn_measurement_device       'four-circle diffractometer'
_diffrn_measurement_device_type  'SuperNova, Dual, Cu at home/near, AtlasS2'
_diffrn_measurement_method       '\w scans'
_diffrn_orient_matrix_type       
'CrysAlisPro convention (1999,Acta A55,543-557)'
_diffrn_orient_matrix_UB_11      0.0941589000
_diffrn_orient_matrix_UB_12      -0.0726354000
_diffrn_orient_matrix_UB_13      0.0291435000
_diffrn_orient_matrix_UB_21      0.0297938000
_diffrn_orient_matrix_UB_22      0.0360680000
_diffrn_orient_matrix_UB_23      0.0712278000
_diffrn_orient_matrix_UB_31      -0.2492618000
_diffrn_orient_matrix_UB_32      -0.0231664000
_diffrn_orient_matrix_UB_33      0.0194655000
_diffrn_radiation_monochromator  mirror
_diffrn_radiation_probe          x-ray
_diffrn_radiation_type           'Cu K\a'
_diffrn_radiation_wavelength     1.54184
_diffrn_source                   'micro-focus sealed X-ray tube'
_diffrn_source_type              'SuperNova (Cu) X-ray Source'
_reflns_Friedel_coverage         0.465
_reflns_Friedel_fraction_full    0.675
_reflns_Friedel_fraction_max     0.625
_reflns_number_gt                2148
_reflns_number_total             3301
_reflns_special_details          
;
 Reflections were merged by SHELXL according to the crystal
 class for the calculation of statistics and refinement.
 
 _reflns_Friedel_fraction is defined as the number of unique
 Friedel pairs measured divided by the number that would be
 possible theoretically, ignoring centric projections and
 systematic absences.
;
_reflns_threshold_expression     'I > 2\s(I)'
_computing_cell_refinement       'CrysAlisPro 1.171.40.53 (Rigaku OD, 2019)'
_computing_data_collection       'CrysAlisPro 1.171.40.53 (Rigaku OD, 2019)'
_computing_data_reduction        'CrysAlisPro 1.171.40.53 (Rigaku OD, 2019)'
_computing_molecular_graphics    'Olex2 1.5 (Dolomanov et al., 2009)'
_computing_publication_material  'Olex2 1.5 (Dolomanov et al., 2009)'
_computing_structure_refinement  'SHELXL 2014/7 (Sheldrick, 2015)'
_computing_structure_solution    'SHELXT 2014/5 (Sheldrick, 2014)'
_refine_diff_density_max         0.373
_refine_diff_density_min         -0.471
_refine_diff_density_rms         0.099
_refine_ls_abs_structure_details 
;
 Classical Flack method preferred over Parsons because s.u. lower.
;
_refine_ls_abs_structure_Flack   -0.3(6)
_refine_ls_extinction_coef       .
_refine_ls_extinction_method     none
_refine_ls_goodness_of_fit_ref   1.037
_refine_ls_hydrogen_treatment    constr
_refine_ls_matrix_type           full
_refine_ls_number_parameters     265
_refine_ls_number_reflns         3301
_refine_ls_number_restraints     0
_refine_ls_R_factor_all          0.1347
_refine_ls_R_factor_gt           0.1056
_refine_ls_restrained_S_all      1.037
_refine_ls_shift/su_max          0.000
_refine_ls_shift/su_mean         0.000
_refine_ls_structure_factor_coef Fsqd
_refine_ls_weighting_details     
'w=1/[\s^2^(Fo^2^)+(0.1301P)^2^+0.5357P] where P=(Fo^2^+2Fc^2^)/3'
_refine_ls_weighting_scheme      calc
_refine_ls_wR_factor_gt          0.2508
_refine_ls_wR_factor_ref         0.3038
_refine_special_details          ?
_olex2_refinement_description    
;
1. Fixed Uiso
 At 1.2 times of:
  All C(H) groups, All C(H,H) groups, All N(H) groups
 At 1.5 times of:
  All C(H,H,H) groups
2.a Ternary CH refined with riding coordinates:
 C9(H9)
2.b Secondary CH2 refined with riding coordinates:
 C15(H15A,H15B)
2.c Aromatic/amide H refined with riding coordinates:
 N2(H2), N1(H1), C4(H4), C7(H7), C6(H6), C3(H3), C21(H21), C17(H17), C20(H20),
 C18(H18), C19(H19)
2.d Idealised Me refined as rotating group:
 C14(H14A,H14B,H14C), C13(H13A,H13B,H13C), C12(H12A,H12B,H12C)
;
_atom_sites_solution_hydrogens   geom
_atom_sites_solution_primary     dual
_atom_sites_solution_secondary   ?
loop_
_atom_site_label
_atom_site_type_symbol
_atom_site_fract_x
_atom_site_fract_y
_atom_site_fract_z
_atom_site_U_iso_or_equiv
_atom_site_adp_type
_atom_site_occupancy
_atom_site_site_symmetry_order
_atom_site_calc_flag
_atom_site_refinement_flags_posn
_atom_site_refinement_flags_adp
_atom_site_refinement_flags_occupancy
_atom_site_disorder_assembly
_atom_site_disorder_group
F3 F 0.4059(12) 0.0726(3) -0.0203(3) 0.0481(15) Uani 1 1 d . . . . .
F1 F 0.1928(11) 0.1582(3) -0.0606(2) 0.0461(14) Uani 1 1 d . . . . .
F2 F 0.0392(12) 0.0746(3) 0.0023(3) 0.0523(16) Uani 1 1 d . . . . .
O3 O 0.7727(11) 0.4600(3) 0.2740(3) 0.0315(13) Uani 1 1 d . . . . .
O1 O 0.7569(11) 0.2855(4) 0.2546(3) 0.0363(15) Uani 1 1 d . . . . .
O2 O 1.0939(11) 0.4189(4) 0.3267(3) 0.0470(18) Uani 1 1 d . . . . .
N2 N 0.5257(13) 0.3464(4) 0.3298(3) 0.0302(15) Uani 1 1 d . . . . .
H2 H 0.3875 0.3556 0.3444 0.036 Uiso 1 1 calc R U . . .
N1 N 0.3585(13) 0.2851(4) 0.2384(3) 0.0316(16) Uani 1 1 d . . . . .
H1 H 0.2299 0.2999 0.2563 0.038 Uiso 1 1 calc R U . . .
C16 C 0.5334(14) 0.3862(4) 0.4842(4) 0.0267(17) Uani 1 1 d . . . . .
C8 C 0.5590(16) 0.3043(5) 0.2731(4) 0.0308(18) Uani 1 1 d . . . . .
C4 C 0.5089(16) 0.1950(4) 0.1560(4) 0.0317(19) Uani 1 1 d . . . . .
H4 H 0.6442 0.1893 0.1818 0.038 Uiso 1 1 calc R U . . .
C7 C 0.1071(18) 0.2110(5) 0.0802(4) 0.036(2) Uani 1 1 d . . . . .
H7 H -0.0271 0.2176 0.0541 0.043 Uiso 1 1 calc R U . . .
C10 C 0.8870(14) 0.4196(5) 0.3191(4) 0.0281(18) Uani 1 1 d . . . . .
C2 C 0.2697(16) 0.1608(4) 0.0589(4) 0.0312(18) Uani 1 1 d . . . . .
C1 C 0.2269(18) 0.1174(4) -0.0037(4) 0.036(2) Uani 1 1 d . . . . .
C9 C 0.7261(16) 0.3754(5) 0.3650(4) 0.0300(18) Uani 1 1 d . . . . .
H9 H 0.8148 0.3343 0.3841 0.036 Uiso 1 1 calc R U . . .
C6 C 0.1372(16) 0.2517(5) 0.1389(4) 0.036(2) Uani 1 1 d . . . . .
H6 H 0.0225 0.2843 0.1531 0.044 Uiso 1 1 calc R U . . .
C5 C 0.3393(15) 0.2439(5) 0.1766(4) 0.0289(17) Uani 1 1 d . . . . .
C3 C 0.4746(15) 0.1545(5) 0.0961(4) 0.0316(18) Uani 1 1 d . . . . .
H3 H 0.5905 0.1228 0.0810 0.038 Uiso 1 1 calc R U . . .
C11 C 0.8977(15) 0.5104(5) 0.2264(4) 0.0322(19) Uani 1 1 d . . . . .
C21 C 0.649(2) 0.3298(5) 0.5186(4) 0.038(2) Uani 1 1 d . . . . .
H21 H 0.7915 0.3135 0.5018 0.046 Uiso 1 1 calc R U . . .
C15 C 0.6527(17) 0.4254(5) 0.4245(4) 0.032(2) Uani 1 1 d . . . . .
H15A H 0.7897 0.4502 0.4420 0.039 Uiso 1 1 calc R U . . .
H15B H 0.5478 0.4624 0.4067 0.039 Uiso 1 1 calc R U . . .
C14 C 1.060(2) 0.4661(5) 0.1816(4) 0.042(2) Uani 1 1 d . . . . .
H14A H 1.1985 0.4547 0.2069 0.062 Uiso 1 1 calc R U . . .
H14B H 1.0994 0.4938 0.1412 0.062 Uiso 1 1 calc R U . . .
H14C H 0.9838 0.4215 0.1680 0.062 Uiso 1 1 calc R U . . .
C17 C 0.3211(18) 0.4082(6) 0.5066(5) 0.043(2) Uani 1 1 d . . . . .
H17 H 0.2417 0.4449 0.4832 0.052 Uiso 1 1 calc R U . . .
C20 C 0.558(2) 0.2980(5) 0.5766(4) 0.044(3) Uani 1 1 d . . . . .
H20 H 0.6389 0.2618 0.6003 0.053 Uiso 1 1 calc R U . . .
C13 C 1.020(2) 0.5699(5) 0.2683(5) 0.043(2) Uani 1 1 d . . . . .
H13A H 0.9151 0.5889 0.3023 0.064 Uiso 1 1 calc R U . . .
H13B H 1.0682 0.6087 0.2380 0.064 Uiso 1 1 calc R U . . .
H13C H 1.1542 0.5495 0.2907 0.064 Uiso 1 1 calc R U . . .
C18 C 0.221(2) 0.3758(6) 0.5650(5) 0.055(3) Uani 1 1 d . . . . .
H18 H 0.0757 0.3911 0.5805 0.066 Uiso 1 1 calc R U . . .
C12 C 0.7050(18) 0.5430(7) 0.1860(6) 0.054(3) Uani 1 1 d . . . . .
H12A H 0.6205 0.5049 0.1629 0.081 Uiso 1 1 calc R U . . .
H12B H 0.7676 0.5763 0.1525 0.081 Uiso 1 1 calc R U . . .
H12C H 0.6021 0.5689 0.2164 0.081 Uiso 1 1 calc R U . . .
C19 C 0.337(3) 0.3217(7) 0.5990(5) 0.065(4) Uani 1 1 d . . . . .
H19 H 0.2698 0.3002 0.6376 0.078 Uiso 1 1 calc R U . . .

loop_
_atom_site_aniso_label
_atom_site_aniso_U_11
_atom_site_aniso_U_22
_atom_site_aniso_U_33
_atom_site_aniso_U_23
_atom_site_aniso_U_13
_atom_site_aniso_U_12
F3 0.059(4) 0.048(3) 0.038(3) -0.014(3) -0.004(2) 0.015(3)
F1 0.068(4) 0.039(3) 0.031(2) 0.001(2) -0.002(2) -0.004(3)
F2 0.066(4) 0.042(3) 0.050(3) -0.007(3) 0.007(3) -0.021(3)
O3 0.031(3) 0.031(3) 0.033(3) 0.017(3) -0.003(2) -0.001(3)
O1 0.037(3) 0.046(4) 0.026(3) -0.009(3) 0.001(2) 0.013(4)
O2 0.029(3) 0.067(5) 0.045(3) 0.018(3) 0.004(3) 0.011(4)
N2 0.039(4) 0.031(4) 0.020(3) -0.003(3) 0.000(3) 0.007(4)
N1 0.038(4) 0.027(3) 0.031(3) -0.001(3) 0.006(3) 0.009(4)
C16 0.026(4) 0.029(4) 0.025(3) -0.001(3) 0.001(3) -0.010(4)
C8 0.041(5) 0.028(4) 0.024(4) 0.007(3) -0.005(3) 0.007(4)
C4 0.030(4) 0.023(4) 0.042(4) 0.008(4) 0.002(3) 0.004(4)
C7 0.042(5) 0.031(4) 0.036(4) 0.001(4) 0.001(4) 0.005(5)
C10 0.022(4) 0.041(5) 0.021(3) 0.007(3) 0.007(3) 0.003(4)
C2 0.042(5) 0.021(4) 0.030(4) 0.003(3) 0.007(3) 0.000(4)
C1 0.050(5) 0.022(4) 0.036(4) -0.001(4) 0.006(4) -0.007(5)
C9 0.042(5) 0.027(4) 0.021(4) -0.003(3) 0.005(3) -0.004(4)
C6 0.032(5) 0.036(5) 0.041(4) 0.009(4) 0.012(4) 0.011(4)
C5 0.032(4) 0.031(4) 0.024(3) 0.004(3) -0.006(3) 0.003(4)
C3 0.036(4) 0.024(4) 0.035(4) 0.004(4) 0.000(3) 0.003(4)
C11 0.033(4) 0.036(5) 0.028(4) 0.007(4) 0.001(3) -0.007(4)
C21 0.071(7) 0.022(4) 0.022(4) -0.001(3) 0.004(4) -0.008(5)
C15 0.040(5) 0.036(5) 0.021(3) -0.001(3) 0.004(3) 0.001(4)
C14 0.056(6) 0.037(5) 0.032(4) -0.001(4) 0.012(4) -0.014(5)
C17 0.040(5) 0.048(6) 0.040(5) -0.021(5) 0.005(4) -0.005(5)
C20 0.073(7) 0.035(5) 0.024(4) 0.001(4) -0.002(4) -0.024(6)
C13 0.054(6) 0.036(5) 0.038(4) -0.006(4) 0.003(4) -0.002(5)
C18 0.068(7) 0.055(6) 0.043(5) -0.028(5) 0.029(5) -0.033(7)
C12 0.035(5) 0.066(7) 0.061(6) 0.045(6) -0.016(5) -0.004(6)
C19 0.115(11) 0.052(7) 0.028(5) -0.007(5) 0.017(6) -0.045(8)

_geom_special_details            
;
 All esds (except the esd in the dihedral angle between two l.s. planes)
 are estimated using the full covariance matrix.  The cell esds are taken
 into account individually in the estimation of esds in distances, angles
 and torsion angles; correlations between esds in cell parameters are only
 used when they are defined by crystal symmetry.  An approximate (isotropic)
 treatment of cell esds is used for estimating esds involving l.s. planes.
;
loop_
_geom_bond_atom_site_label_1
_geom_bond_atom_site_label_2
_geom_bond_distance
_geom_bond_site_symmetry_2
_geom_bond_publ_flag
F3 C1 1.353(11) . ?
F1 C1 1.346(10) . ?
F2 C1 1.338(11) . ?
O3 C10 1.319(9) . ?
O3 C11 1.488(9) . ?
O1 C8 1.241(11) . ?
O2 C10 1.198(11) . ?
N2 H2 0.8600 . ?
N2 C8 1.355(10) . ?
N2 C9 1.439(11) . ?
N1 H1 0.8600 . ?
N1 C8 1.379(11) . ?
N1 C5 1.420(10) . ?
C16 C21 1.396(12) . ?
C16 C15 1.523(10) . ?
C16 C17 1.355(13) . ?
C4 H4 0.9300 . ?
C4 C5 1.381(12) . ?
C4 C3 1.392(12) . ?
C7 H7 0.9300 . ?
C7 C2 1.374(12) . ?
C7 C6 1.370(13) . ?
C10 C9 1.517(11) . ?
C2 C1 1.470(12) . ?
C2 C3 1.386(12) . ?
C9 H9 0.9800 . ?
C9 C15 1.532(11) . ?
C6 H6 0.9300 . ?
C6 C5 1.381(12) . ?
C3 H3 0.9300 . ?
C11 C14 1.510(13) . ?
C11 C13 1.528(13) . ?
C11 C12 1.482(12) . ?
C21 H21 0.9300 . ?
C21 C20 1.370(12) . ?
C15 H15A 0.9700 . ?
C15 H15B 0.9700 . ?
C14 H14A 0.9600 . ?
C14 H14B 0.9600 . ?
C14 H14C 0.9600 . ?
C17 H17 0.9300 . ?
C17 C18 1.403(14) . ?
C20 H20 0.9300 . ?
C20 C19 1.410(18) . ?
C13 H13A 0.9600 . ?
C13 H13B 0.9600 . ?
C13 H13C 0.9600 . ?
C18 H18 0.9300 . ?
C18 C19 1.362(18) . ?
C12 H12A 0.9600 . ?
C12 H12B 0.9600 . ?
C12 H12C 0.9600 . ?
C19 H19 0.9300 . ?

loop_
_geom_angle_atom_site_label_1
_geom_angle_atom_site_label_2
_geom_angle_atom_site_label_3
_geom_angle
_geom_angle_site_symmetry_1
_geom_angle_site_symmetry_3
_geom_angle_publ_flag
C10 O3 C11 121.1(6) . . ?
C8 N2 H2 120.6 . . ?
C8 N2 C9 118.7(7) . . ?
C9 N2 H2 120.6 . . ?
C8 N1 H1 116.2 . . ?
C8 N1 C5 127.7(7) . . ?
C5 N1 H1 116.2 . . ?
C21 C16 C15 119.7(8) . . ?
C17 C16 C21 119.6(9) . . ?
C17 C16 C15 120.6(8) . . ?
O1 C8 N2 121.4(8) . . ?
O1 C8 N1 123.6(7) . . ?
N2 C8 N1 115.0(8) . . ?
C5 C4 H4 120.4 . . ?
C5 C4 C3 119.1(8) . . ?
C3 C4 H4 120.4 . . ?
C2 C7 H7 119.1 . . ?
C6 C7 H7 119.1 . . ?
C6 C7 C2 121.8(9) . . ?
O3 C10 C9 112.6(7) . . ?
O2 C10 O3 125.5(8) . . ?
O2 C10 C9 121.8(8) . . ?
C7 C2 C1 119.7(8) . . ?
C7 C2 C3 118.4(8) . . ?
C3 C2 C1 121.8(8) . . ?
F3 C1 C2 113.3(8) . . ?
F1 C1 F3 104.6(7) . . ?
F1 C1 C2 113.7(7) . . ?
F2 C1 F3 106.2(6) . . ?
F2 C1 F1 106.2(8) . . ?
F2 C1 C2 112.2(7) . . ?
N2 C9 C10 113.9(6) . . ?
N2 C9 H9 108.3 . . ?
N2 C9 C15 110.9(7) . . ?
C10 C9 H9 108.3 . . ?
C10 C9 C15 107.0(7) . . ?
C15 C9 H9 108.3 . . ?
C7 C6 H6 120.3 . . ?
C7 C6 C5 119.4(9) . . ?
C5 C6 H6 120.3 . . ?
C4 C5 N1 122.2(7) . . ?
C4 C5 C6 120.5(8) . . ?
C6 C5 N1 117.3(8) . . ?
C4 C3 H3 119.6 . . ?
C2 C3 C4 120.7(8) . . ?
C2 C3 H3 119.6 . . ?
O3 C11 C14 108.8(7) . . ?
O3 C11 C13 109.5(6) . . ?
C14 C11 C13 113.8(8) . . ?
C12 C11 O3 102.5(7) . . ?
C12 C11 C14 111.7(8) . . ?
C12 C11 C13 109.8(8) . . ?
C16 C21 H21 119.2 . . ?
C20 C21 C16 121.6(10) . . ?
C20 C21 H21 119.2 . . ?
C16 C15 C9 114.7(7) . . ?
C16 C15 H15A 108.6 . . ?
C16 C15 H15B 108.6 . . ?
C9 C15 H15A 108.6 . . ?
C9 C15 H15B 108.6 . . ?
H15A C15 H15B 107.6 . . ?
C11 C14 H14A 109.5 . . ?
C11 C14 H14B 109.5 . . ?
C11 C14 H14C 109.5 . . ?
H14A C14 H14B 109.5 . . ?
H14A C14 H14C 109.5 . . ?
H14B C14 H14C 109.5 . . ?
C16 C17 H17 119.9 . . ?
C16 C17 C18 120.2(11) . . ?
C18 C17 H17 119.9 . . ?
C21 C20 H20 121.1 . . ?
C21 C20 C19 117.8(11) . . ?
C19 C20 H20 121.1 . . ?
C11 C13 H13A 109.5 . . ?
C11 C13 H13B 109.5 . . ?
C11 C13 H13C 109.5 . . ?
H13A C13 H13B 109.5 . . ?
H13A C13 H13C 109.5 . . ?
H13B C13 H13C 109.5 . . ?
C17 C18 H18 120.1 . . ?
C19 C18 C17 119.8(11) . . ?
C19 C18 H18 120.1 . . ?
C11 C12 H12A 109.5 . . ?
C11 C12 H12B 109.5 . . ?
C11 C12 H12C 109.5 . . ?
H12A C12 H12B 109.5 . . ?
H12A C12 H12C 109.5 . . ?
H12B C12 H12C 109.5 . . ?
C20 C19 H19 119.5 . . ?
C18 C19 C20 121.0(10) . . ?
C18 C19 H19 119.5 . . ?

loop_
_geom_torsion_atom_site_label_1
_geom_torsion_atom_site_label_2
_geom_torsion_atom_site_label_3
_geom_torsion_atom_site_label_4
_geom_torsion
_geom_torsion_site_symmetry_1
_geom_torsion_site_symmetry_2
_geom_torsion_site_symmetry_3
_geom_torsion_site_symmetry_4
_geom_torsion_publ_flag
O3 C10 C9 N2 38.3(10) . . . . ?
O3 C10 C9 C15 -84.6(8) . . . . ?
O2 C10 C9 N2 -144.8(10) . . . . ?
O2 C10 C9 C15 92.3(11) . . . . ?
N2 C9 C15 C16 67.8(9) . . . . ?
C16 C21 C20 C19 2.7(13) . . . . ?
C16 C17 C18 C19 -0.4(14) . . . . ?
C8 N2 C9 C10 55.5(10) . . . . ?
C8 N2 C9 C15 176.3(7) . . . . ?
C8 N1 C5 C4 24.5(13) . . . . ?
C8 N1 C5 C6 -158.6(9) . . . . ?
C7 C2 C1 F3 177.2(7) . . . . ?
C7 C2 C1 F1 57.9(12) . . . . ?
C7 C2 C1 F2 -62.6(10) . . . . ?
C7 C2 C3 C4 3.7(12) . . . . ?
C7 C6 C5 N1 -177.6(8) . . . . ?
C7 C6 C5 C4 -0.7(14) . . . . ?
C10 O3 C11 C14 61.1(10) . . . . ?
C10 O3 C11 C13 -63.9(10) . . . . ?
C10 O3 C11 C12 179.6(8) . . . . ?
C10 C9 C15 C16 -167.4(7) . . . . ?
C2 C7 C6 C5 2.1(14) . . . . ?
C1 C2 C3 C4 -178.7(7) . . . . ?
C9 N2 C8 O1 6.1(12) . . . . ?
C9 N2 C8 N1 -173.5(7) . . . . ?
C6 C7 C2 C1 178.8(8) . . . . ?
C6 C7 C2 C3 -3.5(13) . . . . ?
C5 N1 C8 O1 -1.9(14) . . . . ?
C5 N1 C8 N2 177.7(7) . . . . ?
C5 C4 C3 C2 -2.4(12) . . . . ?
C3 C4 C5 N1 177.6(7) . . . . ?
C3 C4 C5 C6 0.8(13) . . . . ?
C3 C2 C1 F3 -0.5(11) . . . . ?
C3 C2 C1 F1 -119.7(9) . . . . ?
C3 C2 C1 F2 119.8(9) . . . . ?
C11 O3 C10 O2 0.1(14) . . . . ?
C11 O3 C10 C9 176.9(7) . . . . ?
C21 C16 C15 C9 58.0(11) . . . . ?
C21 C16 C17 C18 1.6(13) . . . . ?
C21 C20 C19 C18 -1.4(14) . . . . ?
C15 C16 C21 C20 173.7(8) . . . . ?
C15 C16 C17 C18 -174.9(8) . . . . ?
C17 C16 C21 C20 -2.9(13) . . . . ?
C17 C16 C15 C9 -125.5(9) . . . . ?
C17 C18 C19 C20 0.3(15) . . . . ?

_shelx_res_file                  
;
    jrh20220103_res.res created by SHELXL-2014/7

TITL jrh20220103_res_a.res in P2(1)2(1)2(1)
REM Old TITL jrh20220103_res in P2(1)2(1)2(1)
REM SHELXT solution in P2(1)2(1)2(1)
REM R1 0.211, Rweak 0.085, Alpha 0.001, Orientation as input
REM Flack x = -0.977 ( 0.873 ) from Parsons' quotients
REM Formula found by SHELXT: C21 N2 O3 F3
CELL 1.54184 5.7453 18.2765 19.3974 90 90 90
ZERR 4 0.0006 0.0025 0.0016 0 0 0
LATT -1
SYMM 0.5-X,-Y,0.5+Z
SYMM -X,0.5+Y,0.5-Z
SYMM 0.5+X,0.5-Y,-Z
SFAC C H F N O
UNIT 84 92 12 8 12

L.S. 20 0 0
PLAN  1
SIZE 0.008 0.035 0.75
CONF
list 4
MORE -1
fmap 2 53
acta
BOND $H
REM <olex2.extras>
REM <HklSrc "%.\\jrh20220103_res.hkl">
REM </olex2.extras>

WGHT    0.130100    0.535700
FVAR       0.59575
F3    3    0.405935    0.072648   -0.020272    11.00000    0.05867    0.04800 =
         0.03771   -0.01426   -0.00361    0.01501
F1    3    0.192777    0.158225   -0.060567    11.00000    0.06784    0.03934 =
         0.03122    0.00123   -0.00226   -0.00389
F2    3    0.039219    0.074579    0.002341    11.00000    0.06570    0.04167 =
         0.04962   -0.00744    0.00672   -0.02060
O3    5    0.772731    0.459992    0.273998    11.00000    0.03068    0.03102 =
         0.03290    0.01680   -0.00260   -0.00098
O1    5    0.756936    0.285495    0.254629    11.00000    0.03681    0.04562 =
         0.02635   -0.00886    0.00118    0.01344
O2    5    1.093875    0.418948    0.326688    11.00000    0.02897    0.06667 =
         0.04525    0.01839    0.00401    0.01128
N2    4    0.525717    0.346395    0.329790    11.00000    0.03902    0.03117 =
         0.02028   -0.00259    0.00005    0.00705
AFIX  43
H2    2    0.387526    0.355615    0.344449    11.00000   -1.20000
AFIX   0
N1    4    0.358480    0.285132    0.238437    11.00000    0.03752    0.02664 =
         0.03059   -0.00093    0.00645    0.00933
AFIX  43
H1    2    0.229855    0.299894    0.256348    11.00000   -1.20000
AFIX   0
C16   1    0.533405    0.386239    0.484228    11.00000    0.02634    0.02859 =
         0.02505   -0.00137    0.00118   -0.01007
C8    1    0.558987    0.304304    0.273118    11.00000    0.04080    0.02754 =
         0.02419    0.00681   -0.00500    0.00707
C4    1    0.508890    0.195030    0.156014    11.00000    0.03025    0.02316 =
         0.04166    0.00800    0.00208    0.00388
AFIX  43
H4    2    0.644169    0.189299    0.181784    11.00000   -1.20000
AFIX   0
C7    1    0.107073    0.211021    0.080197    11.00000    0.04163    0.03053 =
         0.03605    0.00122    0.00098    0.00539
AFIX  43
H7    2   -0.027104    0.217603    0.054105    11.00000   -1.20000
AFIX   0
C10   1    0.886981    0.419618    0.319101    11.00000    0.02221    0.04129 =
         0.02074    0.00687    0.00665    0.00344
C2    1    0.269662    0.160784    0.058876    11.00000    0.04209    0.02149 =
         0.03004    0.00300    0.00738    0.00018
C1    1    0.226937    0.117432   -0.003714    11.00000    0.04985    0.02172 =
         0.03606   -0.00125    0.00623   -0.00654
C9    1    0.726110    0.375371    0.364972    11.00000    0.04177    0.02716 =
         0.02118   -0.00277    0.00504   -0.00380
AFIX  13
H9    2    0.814777    0.334320    0.384121    11.00000   -1.20000
AFIX   0
C6    1    0.137165    0.251711    0.138871    11.00000    0.03226    0.03618 =
         0.04104    0.00903    0.01208    0.01068
AFIX  43
H6    2    0.022484    0.284286    0.153114    11.00000   -1.20000
AFIX   0
C5    1    0.339345    0.243887    0.176636    11.00000    0.03171    0.03061 =
         0.02438    0.00378   -0.00568    0.00289
C3    1    0.474622    0.154467    0.096137    11.00000    0.03557    0.02381 =
         0.03541    0.00442   -0.00003    0.00337
AFIX  43
H3    2    0.590459    0.122784    0.080959    11.00000   -1.20000
AFIX   0
C11   1    0.897662    0.510386    0.226444    11.00000    0.03301    0.03563 =
         0.02789    0.00701    0.00122   -0.00731
C21   1    0.649130    0.329831    0.518592    11.00000    0.07114    0.02210 =
         0.02185   -0.00094    0.00404   -0.00763
AFIX  43
H21   2    0.791504    0.313497    0.501753    11.00000   -1.20000
AFIX   0
C15   1    0.652653    0.425361    0.424541    11.00000    0.04045    0.03641 =
         0.02056   -0.00128    0.00442    0.00085
AFIX  23
H15A  2    0.789702    0.450192    0.442021    11.00000   -1.20000
H15B  2    0.547808    0.462423    0.406741    11.00000   -1.20000
AFIX   0
C14   1    1.059552    0.466083    0.181563    11.00000    0.05622    0.03672 =
         0.03184   -0.00114    0.01166   -0.01380
AFIX 137
H14A  2    1.198455    0.454695    0.206894    11.00000   -1.50000
H14B  2    1.099401    0.493844    0.141241    11.00000   -1.50000
H14C  2    0.983758    0.421535    0.168013    11.00000   -1.50000
AFIX   0
C17   1    0.321149    0.408233    0.506599    11.00000    0.04035    0.04801 =
         0.04040   -0.02111    0.00472   -0.00531
AFIX  43
H17   2    0.241742    0.444941    0.483163    11.00000   -1.20000
AFIX   0
C20   1    0.557870    0.297963    0.576552    11.00000    0.07271    0.03471 =
         0.02416    0.00085   -0.00238   -0.02440
AFIX  43
H20   2    0.638925    0.261834    0.600291    11.00000   -1.20000
AFIX   0
C13   1    1.020155    0.569888    0.268258    11.00000    0.05426    0.03629 =
         0.03779   -0.00560    0.00336   -0.00226
AFIX 137
H13A  2    0.915075    0.588922    0.302304    11.00000   -1.50000
H13B  2    1.068162    0.608651    0.238037    11.00000   -1.50000
H13C  2    1.154171    0.549468    0.290699    11.00000   -1.50000
AFIX   0
C18   1    0.220978    0.375764    0.565010    11.00000    0.06752    0.05478 =
         0.04294   -0.02832    0.02893   -0.03282
AFIX  43
H18   2    0.075709    0.391074    0.580479    11.00000   -1.20000
AFIX   0
C12   1    0.704987    0.542966    0.185978    11.00000    0.03505    0.06563 =
         0.06093    0.04453   -0.01613   -0.00409
AFIX 137
H12A  2    0.620497    0.504852    0.162881    11.00000   -1.50000
H12B  2    0.767575    0.576251    0.152479    11.00000   -1.50000
H12C  2    0.602070    0.568901    0.216359    11.00000   -1.50000
AFIX   0
C19   1    0.337126    0.321738    0.599009    11.00000    0.11472    0.05244 =
         0.02751   -0.00709    0.01662   -0.04550
AFIX  43
H19   2    0.269802    0.300218    0.637609    11.00000   -1.20000
AFIX   0
HKLF 4

REM  jrh20220103_res_a.res in P2(1)2(1)2(1)
REM R1 =  0.1056 for    2148 Fo > 4sig(Fo)  and  0.1347 for all    3301 data
REM    265 parameters refined using      0 restraints

END

WGHT      0.1305      0.5360

REM Highest difference peak  0.373,  deepest hole -0.471,  1-sigma level  0.099
Q1    1   0.7433  0.2988  0.3650  11.00000  0.05    0.37
;
_shelx_res_checksum              61816
_olex2_submission_special_instructions 'No special instructions were received'
_oxdiff_exptl_absorpt_empirical_details 
;
Empirical correction (ABSPACK) includes:
;
_oxdiff_exptl_absorpt_empirical_full_max 2.511
_oxdiff_exptl_absorpt_empirical_full_min 0.509
####################################################################### 
# 
# This file contains crystal structure data downloaded from the 
# Cambridge Structural Database (CSD) hosted by the Cambridge 
# Crystallographic Data Centre (CCDC).
# 
# Full information about CCDC data access policies and citation 
# guidelines are available at http://www.ccdc.cam.ac.uk/access/V1 
# 
# Audit and citation data items may have been added by the CCDC. 
# Please retain this information to preserve the provenance of 
# this file and to allow appropriate attribution of the data. 
# 
#######################################################################

data_jrh20220104_res
_database_code_depnum_ccdc_archive 'CCDC 2205767'
loop_
_audit_author_name
_audit_author_address
'Jennifer Hiscock'
;University of Kent
United Kingdom
;
_audit_update_record             
;
2022-09-07 deposited with the CCDC.	2026-01-21 downloaded from the CCDC.
;
_audit_creation_date             2022-03-18
_audit_creation_method           
;
Olex2 1.5
(compiled 2021.12.09 svn.r5202d8cf for OlexSys, GUI svn.r6439)
;
_shelx_SHELXL_version_number     2014/7
_chemical_name_common            ?
_chemical_name_systematic        ?
_chemical_formula_moiety         'C18 H25 F3 N2 O3'
_chemical_formula_sum            'C18 H25 F3 N2 O3'
_chemical_formula_weight         374.40
_chemical_absolute_configuration ?
_chemical_melting_point          ?
_chemical_oxdiff_formula         C20H20N2O2SF3
_chemical_oxdiff_usercomment     '100 K 73p'
loop_
_atom_type_symbol
_atom_type_description
_atom_type_scat_dispersion_real
_atom_type_scat_dispersion_imag
_atom_type_scat_source
C C 0.0181 0.0091 'International Tables Vol C Tables 4.2.6.8 and 6.1.1.4'
H H 0.0000 0.0000 'International Tables Vol C Tables 4.2.6.8 and 6.1.1.4'
F F 0.0727 0.0534 'International Tables Vol C Tables 4.2.6.8 and 6.1.1.4'
N N 0.0311 0.0180 'International Tables Vol C Tables 4.2.6.8 and 6.1.1.4'
O O 0.0492 0.0322 'International Tables Vol C Tables 4.2.6.8 and 6.1.1.4'

_shelx_space_group_comment       
;
The symmetry employed for this shelxl refinement is uniquely defined
by the following loop, which should always be used as a source of
symmetry information in preference to the above space-group names.
They are only intended as comments.
;
_space_group_crystal_system      orthorhombic
_space_group_IT_number           19
_space_group_name_H-M_alt        'P 21 21 21'
_space_group_name_Hall           'P 2ac 2ab'
loop_
_space_group_symop_operation_xyz
'x, y, z'
'-x+1/2, -y, z+1/2'
'-x, y+1/2, -z+1/2'
'x+1/2, -y+1/2, -z'

_cell_length_a                   5.5098(7)
_cell_length_b                   18.427(4)
_cell_length_c                   18.838(3)
_cell_angle_alpha                90
_cell_angle_beta                 90
_cell_angle_gamma                90
_cell_volume                     1912.5(5)
_cell_formula_units_Z            4
_cell_measurement_reflns_used    1271
_cell_measurement_temperature    99.98(11)
_cell_measurement_theta_max      67.7850
_cell_measurement_theta_min      4.7750
_shelx_estimated_absorpt_T_max   0.995
_shelx_estimated_absorpt_T_min   0.637
_exptl_absorpt_coefficient_mu    0.917
_exptl_absorpt_correction_T_max  1.000
_exptl_absorpt_correction_T_min  0.180
_exptl_absorpt_correction_type   gaussian
_exptl_absorpt_process_details   
;
CrysAlisPro 1.171.40.53 (Rigaku Oxford Diffraction, 2019)
Numerical absorption correction based on gaussian integration over
			a multifaceted crystal model
;
_exptl_absorpt_special_details   ?
_exptl_crystal_colour            'clear light white'
_exptl_crystal_colour_lustre     clear
_exptl_crystal_colour_modifier   light
_exptl_crystal_colour_primary    white
_exptl_crystal_density_diffrn    1.300
_exptl_crystal_density_meas      ?
_exptl_crystal_density_method    ?
_exptl_crystal_description       needle
_exptl_crystal_F_000             792
loop_
_exptl_crystal_face_index_h
_exptl_crystal_face_index_k
_exptl_crystal_face_index_l
_exptl_crystal_face_perp_dist
3 -4 1 0.2478
-3 4 -1 0.2478
0 -1 -5 0.0065
0 1 5 0.0065
0 1 0 0.0029
0 -1 0 0.0029

_exptl_crystal_size_max          0.54
_exptl_crystal_size_mid          0.014
_exptl_crystal_size_min          0.006
loop_
_exptl_oxdiff_crystal_face_indexfrac_h
_exptl_oxdiff_crystal_face_indexfrac_k
_exptl_oxdiff_crystal_face_indexfrac_l
_exptl_oxdiff_crystal_face_x
_exptl_oxdiff_crystal_face_y
_exptl_oxdiff_crystal_face_z
3.0042 -3.9818 1.0037 0.1490 0.4315 -0.7840
-3.0042 3.9818 -1.0037 -0.1490 -0.4315 0.7840
0.0013 -0.9948 -4.9999 -0.0413 -0.3633 -0.2007
-0.0013 0.9948 4.9999 0.0413 0.3633 0.2007
-0.0009 0.9993 0.0006 -0.0778 0.0126 0.0280
0.0009 -0.9993 -0.0006 0.0778 -0.0126 -0.0280

_exptl_transmission_factor_max   ?
_exptl_transmission_factor_min   ?
_diffrn_reflns_av_R_equivalents  0.1367
_diffrn_reflns_av_unetI/netI     0.1210
_diffrn_reflns_Laue_measured_fraction_full 1.000
_diffrn_reflns_Laue_measured_fraction_max 0.966
_diffrn_reflns_limit_h_max       5
_diffrn_reflns_limit_h_min       -6
_diffrn_reflns_limit_k_max       22
_diffrn_reflns_limit_k_min       -20
_diffrn_reflns_limit_l_max       22
_diffrn_reflns_limit_l_min       -19
_diffrn_reflns_number            12906
_diffrn_reflns_point_group_measured_fraction_full 0.999
_diffrn_reflns_point_group_measured_fraction_max 0.958
_diffrn_reflns_theta_full        67.684
_diffrn_reflns_theta_max         74.087
_diffrn_reflns_theta_min         4.695
_diffrn_ambient_environment      N~2~
_diffrn_ambient_temperature      99.98(11)
_diffrn_detector                 'CCD plate'
_diffrn_detector_area_resol_mean 5.2887
_diffrn_detector_type            AtlasS2
_diffrn_measured_fraction_theta_full 1.000
_diffrn_measured_fraction_theta_max 0.966
_diffrn_measurement_details      
;
List of Runs (angles in degrees, time in seconds):

  # Type    Start    End  Width  t~exp~   \w     \q     \k     \f   Frames
#--------------------------------------------------------------------------
  1  \w    -67.00  29.00   1.00   10.00    --  -42.16  38.00-150.00   96
  2  \w    -40.00 -14.00   1.00   10.00    --  -42.16 -57.00 -60.00   26
  3  \w   -112.00 -18.00   1.00   10.00    --  -42.16 -38.00  30.00   94
  4  \w   -110.00 -59.00   1.00   10.00    --  -42.16 -57.00 -60.00   51
  5  \w      4.00  78.00   1.00   10.00    --   42.16 -99.00 -60.00   74
  6  \w     32.00 115.00   1.00   20.00    --  103.72 -61.00  30.00   83
  7  \w    110.00 177.00   1.00   20.00    --  103.72  45.00 -30.00   67
  8  \w     30.00 120.00   1.00   20.00    --  103.72 -77.00 150.00   90
  9  \w     32.00 119.00   1.00   20.00    --  103.72 -45.00 -90.00   87
 10  \w     38.00 114.00   1.00   20.00    --  103.72-125.00 -30.00   76
 11  \w     38.00  64.00   1.00   20.00    --  103.72-125.00-180.00   26
 12  \w     87.00 112.00   1.00   20.00    --  103.72-125.00-180.00   25
 13  \w     36.00 121.00   1.00   20.00    --  103.72 -30.00 150.00   85
 14  \w     84.00 109.00   1.00   20.00    --  103.72 -94.00  30.00   25
 15  \w     21.00  47.00   1.00   20.00    --  103.72 -94.00  30.00   26
 16  \w     31.00 155.00   1.00   20.00    --  103.72 -15.00 -30.00  124
 17  \w     59.00 101.00   1.00   20.00    --  103.72 -94.00   0.00   42
;
_diffrn_measurement_device       'four-circle diffractometer'
_diffrn_measurement_device_type  'SuperNova, Dual, Cu at home/near, AtlasS2'
_diffrn_measurement_method       '\w scans'
_diffrn_orient_matrix_type       
'CrysAlisPro convention (1999,Acta A55,543-557)'
_diffrn_orient_matrix_UB_11      -0.0615858000
_diffrn_orient_matrix_UB_12      -0.0779006000
_diffrn_orient_matrix_UB_13      0.0237454000
_diffrn_orient_matrix_UB_21      0.1369964000
_diffrn_orient_matrix_UB_22      0.0126786000
_diffrn_orient_matrix_UB_23      0.0701709000
_diffrn_orient_matrix_UB_31      -0.2357523000
_diffrn_orient_matrix_UB_32      0.0277455000
_diffrn_orient_matrix_UB_33      0.0345704000
_diffrn_radiation_monochromator  mirror
_diffrn_radiation_probe          x-ray
_diffrn_radiation_type           'Cu K\a'
_diffrn_radiation_wavelength     1.54184
_diffrn_source                   'micro-focus sealed X-ray tube'
_diffrn_source_type              'SuperNova (Cu) X-ray Source'
_reflns_Friedel_coverage         0.701
_reflns_Friedel_fraction_full    0.999
_reflns_Friedel_fraction_max     0.947
_reflns_number_gt                2421
_reflns_number_total             3720
_reflns_special_details          
;
 Reflections were merged by SHELXL according to the crystal
 class for the calculation of statistics and refinement.
 
 _reflns_Friedel_fraction is defined as the number of unique
 Friedel pairs measured divided by the number that would be
 possible theoretically, ignoring centric projections and
 systematic absences.
;
_reflns_threshold_expression     'I > 2\s(I)'
_computing_cell_refinement       'CrysAlisPro 1.171.40.53 (Rigaku OD, 2019)'
_computing_data_collection       'CrysAlisPro 1.171.40.53 (Rigaku OD, 2019)'
_computing_data_reduction        'CrysAlisPro 1.171.40.53 (Rigaku OD, 2019)'
_computing_molecular_graphics    'Olex2 1.5 (Dolomanov et al., 2009)'
_computing_publication_material  'Olex2 1.5 (Dolomanov et al., 2009)'
_computing_structure_refinement  'SHELXL 2014/7 (Sheldrick, 2015)'
_computing_structure_solution    'SHELXT 2014/5 (Sheldrick, 2014)'
_refine_diff_density_max         0.200
_refine_diff_density_min         -0.278
_refine_diff_density_rms         0.053
_refine_ls_abs_structure_details 
;
 Flack x determined using 648 quotients [(I+)-(I-)]/[(I+)+(I-)]
 (Parsons, Flack and Wagner, Acta Cryst. B69 (2013) 249-259).
;
_refine_ls_abs_structure_Flack   0.0(3)
_refine_ls_extinction_coef       .
_refine_ls_extinction_method     none
_refine_ls_goodness_of_fit_ref   0.958
_refine_ls_hydrogen_treatment    constr
_refine_ls_matrix_type           full
_refine_ls_number_parameters     240
_refine_ls_number_reflns         3720
_refine_ls_number_restraints     0
_refine_ls_R_factor_all          0.1012
_refine_ls_R_factor_gt           0.0591
_refine_ls_restrained_S_all      0.958
_refine_ls_shift/su_max          0.000
_refine_ls_shift/su_mean         0.000
_refine_ls_structure_factor_coef Fsqd
_refine_ls_weighting_details     
'w=1/[\s^2^(Fo^2^)+(0.0229P)^2^] where P=(Fo^2^+2Fc^2^)/3'
_refine_ls_weighting_scheme      calc
_refine_ls_wR_factor_gt          0.1147
_refine_ls_wR_factor_ref         0.1361
_refine_special_details          ?
_olex2_refinement_description    
;
1. Fixed Uiso
 At 1.2 times of:
  All C(H) groups, All C(H,H) groups, All N(H) groups
 At 1.5 times of:
  All C(H,H,H) groups
2.a Ternary CH refined with riding coordinates:
 C9(H9), C11(H11)
2.b Secondary CH2 refined with riding coordinates:
 C10(H10A,H10B)
2.c Aromatic/amide H refined with riding coordinates:
 N2(H2), N1(H1), C7(H7), C4(H4), C3(H3), C6(H6)
2.d Idealised Me refined as rotating group:
 C18(H18A,H18B,H18C), C17(H17A,H17B,H17C), C16(H16A,H16B,H16C), C13(H13A,H13B,
 H13C), C12(H12A,H12B,H12C)
;
_atom_sites_solution_hydrogens   geom
_atom_sites_solution_primary     dual
_atom_sites_solution_secondary   ?
loop_
_atom_site_label
_atom_site_type_symbol
_atom_site_fract_x
_atom_site_fract_y
_atom_site_fract_z
_atom_site_U_iso_or_equiv
_atom_site_adp_type
_atom_site_occupancy
_atom_site_site_symmetry_order
_atom_site_calc_flag
_atom_site_refinement_flags_posn
_atom_site_refinement_flags_adp
_atom_site_refinement_flags_occupancy
_atom_site_disorder_assembly
_atom_site_disorder_group
F1 F 1.1496(5) 0.87375(19) 0.32195(18) 0.0434(9) Uani 1 1 d . . . . .
F3 F 0.9342(7) 0.8155(2) 0.24665(16) 0.0480(9) Uani 1 1 d . . . . .
F2 F 0.7616(6) 0.88488(19) 0.32339(18) 0.0468(9) Uani 1 1 d . . . . .
O1 O 0.4962(6) 0.5745(2) 0.51392(18) 0.0307(9) Uani 1 1 d . . . . .
O3 O 0.5339(6) 0.4005(2) 0.48186(18) 0.0326(9) Uani 1 1 d . . . . .
O2 O 0.1939(6) 0.4138(2) 0.5474(2) 0.0369(10) Uani 1 1 d . . . . .
N2 N 0.7649(8) 0.4985(2) 0.5675(2) 0.0286(10) Uani 1 1 d . . . . .
H2 H 0.9140 0.4886 0.5769 0.034 Uiso 1 1 calc R U . . .
N1 N 0.9079(8) 0.5921(2) 0.4980(2) 0.0288(10) Uani 1 1 d . . . . .
H1 H 1.0482 0.5757 0.5100 0.035 Uiso 1 1 calc R U . . .
C7 C 1.1155(9) 0.7243(3) 0.3658(3) 0.0302(12) Uani 1 1 d . . . . .
H7 H 1.2501 0.7315 0.3368 0.036 Uiso 1 1 calc R U . . .
C5 C 0.9034(9) 0.6526(3) 0.4529(2) 0.0255(11) Uani 1 1 d . . . . .
C8 C 0.7070(10) 0.5564(3) 0.5251(3) 0.0300(12) Uani 1 1 d . . . . .
C4 C 0.7139(10) 0.7027(3) 0.4525(3) 0.0289(12) Uani 1 1 d . . . . .
H4 H 0.5806 0.6962 0.4821 0.035 Uiso 1 1 calc R U . . .
C14 C 0.4104(10) 0.4218(3) 0.5389(3) 0.0311(12) Uani 1 1 d . . . . .
C3 C 0.7258(10) 0.7627(3) 0.4074(3) 0.0294(12) Uani 1 1 d . . . . .
H3 H 0.5976 0.7955 0.4061 0.035 Uiso 1 1 calc R U . . .
C9 C 0.5726(9) 0.4548(3) 0.5958(3) 0.0284(12) Uani 1 1 d . . . . .
H9 H 0.4718 0.4857 0.6263 0.034 Uiso 1 1 calc R U . . .
C2 C 0.9257(10) 0.7738(3) 0.3646(3) 0.0292(12) Uani 1 1 d . . . . .
C6 C 1.1053(10) 0.6642(3) 0.4098(3) 0.0305(12) Uani 1 1 d . . . . .
H6 H 1.2337 0.6314 0.4107 0.037 Uiso 1 1 calc R U . . .
C1 C 0.9410(10) 0.8367(3) 0.3156(3) 0.0347(13) Uani 1 1 d . . . . .
C15 C 0.4055(10) 0.3735(3) 0.4174(3) 0.0355(13) Uani 1 1 d . . . . .
C10 C 0.6798(9) 0.3935(3) 0.6419(3) 0.0327(13) Uani 1 1 d . . . . .
H10A H 0.5494 0.3616 0.6569 0.039 Uiso 1 1 calc R U . . .
H10B H 0.7914 0.3651 0.6134 0.039 Uiso 1 1 calc R U . . .
C11 C 0.8137(11) 0.4213(3) 0.7078(3) 0.0374(14) Uani 1 1 d . . . . .
H11 H 0.9300 0.4586 0.6931 0.045 Uiso 1 1 calc R U . . .
C18 C 0.2473(11) 0.4350(3) 0.3888(3) 0.0418(15) Uani 1 1 d . . . . .
H18A H 0.1112 0.4422 0.4198 0.063 Uiso 1 1 calc R U . . .
H18B H 0.1900 0.4226 0.3422 0.063 Uiso 1 1 calc R U . . .
H18C H 0.3412 0.4788 0.3864 0.063 Uiso 1 1 calc R U . . .
C17 C 0.6118(10) 0.3561(4) 0.3672(3) 0.0467(17) Uani 1 1 d . . . . .
H17A H 0.7087 0.3987 0.3599 0.070 Uiso 1 1 calc R U . . .
H17B H 0.5469 0.3401 0.3225 0.070 Uiso 1 1 calc R U . . .
H17C H 0.7105 0.3183 0.3872 0.070 Uiso 1 1 calc R U . . .
C16 C 0.2597(12) 0.3062(3) 0.4348(3) 0.0436(15) Uani 1 1 d . . . . .
H16A H 0.3612 0.2719 0.4591 0.065 Uiso 1 1 calc R U . . .
H16B H 0.2003 0.2849 0.3917 0.065 Uiso 1 1 calc R U . . .
H16C H 0.1252 0.3191 0.4646 0.065 Uiso 1 1 calc R U . . .
C13 C 0.9532(12) 0.3583(4) 0.7419(4) 0.0540(18) Uani 1 1 d . . . . .
H13A H 0.8413 0.3210 0.7556 0.081 Uiso 1 1 calc R U . . .
H13B H 1.0383 0.3755 0.7831 0.081 Uiso 1 1 calc R U . . .
H13C H 1.0676 0.3391 0.7084 0.081 Uiso 1 1 calc R U . . .
C12 C 0.6382(13) 0.4544(4) 0.7615(3) 0.0525(18) Uani 1 1 d . . . . .
H12A H 0.5546 0.4945 0.7402 0.079 Uiso 1 1 calc R U . . .
H12B H 0.7272 0.4710 0.8022 0.079 Uiso 1 1 calc R U . . .
H12C H 0.5225 0.4183 0.7760 0.079 Uiso 1 1 calc R U . . .

loop_
_atom_site_aniso_label
_atom_site_aniso_U_11
_atom_site_aniso_U_22
_atom_site_aniso_U_33
_atom_site_aniso_U_23
_atom_site_aniso_U_13
_atom_site_aniso_U_12
F1 0.0414(19) 0.047(2) 0.042(2) 0.0114(16) -0.0015(15) -0.0114(16)
F3 0.073(2) 0.053(2) 0.0180(15) 0.0036(15) -0.0029(17) -0.008(2)
F2 0.048(2) 0.047(2) 0.045(2) 0.0149(17) 0.0041(17) 0.0069(18)
O1 0.0246(19) 0.040(2) 0.0273(19) 0.0039(17) -0.0009(15) 0.0021(17)
O3 0.0289(19) 0.046(2) 0.0231(18) -0.0025(17) -0.0008(15) -0.0001(17)
O2 0.0243(19) 0.056(3) 0.031(2) -0.0004(19) 0.0018(15) 0.0029(19)
N2 0.028(2) 0.036(3) 0.023(2) 0.0048(19) -0.0046(19) 0.000(2)
N1 0.022(2) 0.039(3) 0.026(2) 0.006(2) -0.0024(17) 0.001(2)
C7 0.031(3) 0.042(3) 0.017(3) -0.001(2) 0.003(2) -0.003(3)
C5 0.027(2) 0.034(3) 0.015(2) -0.001(2) -0.001(2) -0.001(2)
C8 0.034(3) 0.038(3) 0.018(2) -0.004(2) -0.001(2) 0.000(3)
C4 0.030(3) 0.037(3) 0.020(3) 0.000(2) 0.002(2) 0.000(3)
C14 0.032(3) 0.040(3) 0.022(3) 0.003(2) 0.001(2) 0.003(3)
C3 0.030(3) 0.037(3) 0.021(3) -0.001(2) 0.002(2) 0.001(2)
C9 0.029(3) 0.034(3) 0.023(3) 0.004(2) -0.002(2) 0.002(2)
C2 0.033(3) 0.038(3) 0.017(2) 0.000(2) -0.002(2) -0.002(3)
C6 0.029(3) 0.043(3) 0.020(3) -0.001(2) -0.001(2) 0.001(2)
C1 0.031(3) 0.048(4) 0.024(3) 0.000(3) -0.002(2) 0.002(3)
C15 0.037(3) 0.049(4) 0.020(3) -0.005(2) -0.005(2) -0.003(3)
C10 0.032(3) 0.037(3) 0.029(3) 0.007(3) 0.003(2) -0.003(3)
C11 0.040(3) 0.039(3) 0.032(3) 0.010(3) -0.004(2) -0.007(3)
C18 0.046(4) 0.051(4) 0.029(3) 0.001(3) -0.009(3) 0.002(3)
C17 0.036(3) 0.072(5) 0.033(3) -0.017(3) 0.001(3) -0.002(3)
C16 0.048(4) 0.045(4) 0.038(3) -0.003(3) -0.008(3) -0.002(3)
C13 0.053(4) 0.066(5) 0.042(4) 0.014(3) -0.018(3) -0.004(4)
C12 0.079(5) 0.051(4) 0.027(3) 0.003(3) -0.002(3) 0.004(4)

_geom_special_details            
;
 All esds (except the esd in the dihedral angle between two l.s. planes)
 are estimated using the full covariance matrix.  The cell esds are taken
 into account individually in the estimation of esds in distances, angles
 and torsion angles; correlations between esds in cell parameters are only
 used when they are defined by crystal symmetry.  An approximate (isotropic)
 treatment of cell esds is used for estimating esds involving l.s. planes.
;
loop_
_geom_bond_atom_site_label_1
_geom_bond_atom_site_label_2
_geom_bond_distance
_geom_bond_site_symmetry_2
_geom_bond_publ_flag
F1 C1 1.342(6) . ?
F3 C1 1.357(6) . ?
F2 C1 1.337(6) . ?
O1 C8 1.226(6) . ?
O3 C14 1.330(6) . ?
O3 C15 1.491(6) . ?
O2 C14 1.213(6) . ?
N2 H2 0.8600 . ?
N2 C8 1.369(7) . ?
N2 C9 1.434(7) . ?
N1 H1 0.8600 . ?
N1 C5 1.403(7) . ?
N1 C8 1.385(7) . ?
C7 H7 0.9300 . ?
C7 C2 1.388(8) . ?
C7 C6 1.386(8) . ?
C5 C4 1.394(7) . ?
C5 C6 1.393(7) . ?
C4 H4 0.9300 . ?
C4 C3 1.396(8) . ?
C14 C9 1.523(7) . ?
C3 H3 0.9300 . ?
C3 C2 1.380(7) . ?
C9 H9 0.9800 . ?
C9 C10 1.544(7) . ?
C2 C1 1.484(8) . ?
C6 H6 0.9300 . ?
C15 C18 1.528(8) . ?
C15 C17 1.514(8) . ?
C15 C16 1.513(8) . ?
C10 H10A 0.9700 . ?
C10 H10B 0.9700 . ?
C10 C11 1.532(8) . ?
C11 H11 0.9800 . ?
C11 C13 1.533(8) . ?
C11 C12 1.527(8) . ?
C18 H18A 0.9600 . ?
C18 H18B 0.9600 . ?
C18 H18C 0.9600 . ?
C17 H17A 0.9600 . ?
C17 H17B 0.9600 . ?
C17 H17C 0.9600 . ?
C16 H16A 0.9600 . ?
C16 H16B 0.9600 . ?
C16 H16C 0.9600 . ?
C13 H13A 0.9600 . ?
C13 H13B 0.9600 . ?
C13 H13C 0.9600 . ?
C12 H12A 0.9600 . ?
C12 H12B 0.9600 . ?
C12 H12C 0.9600 . ?

loop_
_geom_angle_atom_site_label_1
_geom_angle_atom_site_label_2
_geom_angle_atom_site_label_3
_geom_angle
_geom_angle_site_symmetry_1
_geom_angle_site_symmetry_3
_geom_angle_publ_flag
C14 O3 C15 120.9(4) . . ?
C8 N2 H2 120.6 . . ?
C8 N2 C9 118.8(4) . . ?
C9 N2 H2 120.6 . . ?
C5 N1 H1 117.0 . . ?
C8 N1 H1 117.0 . . ?
C8 N1 C5 125.9(4) . . ?
C2 C7 H7 119.9 . . ?
C6 C7 H7 119.9 . . ?
C6 C7 C2 120.3(5) . . ?
C4 C5 N1 122.8(5) . . ?
C6 C5 N1 117.4(5) . . ?
C6 C5 C4 119.6(5) . . ?
O1 C8 N2 122.2(5) . . ?
O1 C8 N1 124.4(5) . . ?
N2 C8 N1 113.5(5) . . ?
C5 C4 H4 120.3 . . ?
C5 C4 C3 119.5(5) . . ?
C3 C4 H4 120.3 . . ?
O3 C14 C9 112.7(4) . . ?
O2 C14 O3 125.1(5) . . ?
O2 C14 C9 122.1(5) . . ?
C4 C3 H3 119.7 . . ?
C2 C3 C4 120.7(5) . . ?
C2 C3 H3 119.7 . . ?
N2 C9 C14 113.3(4) . . ?
N2 C9 H9 108.2 . . ?
N2 C9 C10 109.8(4) . . ?
C14 C9 H9 108.2 . . ?
C14 C9 C10 109.1(5) . . ?
C10 C9 H9 108.2 . . ?
C7 C2 C1 118.7(5) . . ?
C3 C2 C7 119.7(5) . . ?
C3 C2 C1 121.6(5) . . ?
C7 C6 C5 120.2(5) . . ?
C7 C6 H6 119.9 . . ?
C5 C6 H6 119.9 . . ?
F1 C1 F3 104.8(4) . . ?
F1 C1 C2 113.0(4) . . ?
F3 C1 C2 111.7(5) . . ?
F2 C1 F1 106.5(5) . . ?
F2 C1 F3 105.9(4) . . ?
F2 C1 C2 114.1(4) . . ?
O3 C15 C18 108.1(5) . . ?
O3 C15 C17 102.9(4) . . ?
O3 C15 C16 110.4(4) . . ?
C17 C15 C18 111.4(5) . . ?
C16 C15 C18 112.4(5) . . ?
C16 C15 C17 111.1(5) . . ?
C9 C10 H10A 108.9 . . ?
C9 C10 H10B 108.9 . . ?
H10A C10 H10B 107.7 . . ?
C11 C10 C9 113.2(5) . . ?
C11 C10 H10A 108.9 . . ?
C11 C10 H10B 108.9 . . ?
C10 C11 H11 108.8 . . ?
C10 C11 C13 109.1(5) . . ?
C13 C11 H11 108.8 . . ?
C12 C11 C10 111.4(5) . . ?
C12 C11 H11 108.7 . . ?
C12 C11 C13 110.0(5) . . ?
C15 C18 H18A 109.5 . . ?
C15 C18 H18B 109.5 . . ?
C15 C18 H18C 109.5 . . ?
H18A C18 H18B 109.5 . . ?
H18A C18 H18C 109.5 . . ?
H18B C18 H18C 109.5 . . ?
C15 C17 H17A 109.5 . . ?
C15 C17 H17B 109.5 . . ?
C15 C17 H17C 109.5 . . ?
H17A C17 H17B 109.5 . . ?
H17A C17 H17C 109.5 . . ?
H17B C17 H17C 109.5 . . ?
C15 C16 H16A 109.5 . . ?
C15 C16 H16B 109.5 . . ?
C15 C16 H16C 109.5 . . ?
H16A C16 H16B 109.5 . . ?
H16A C16 H16C 109.5 . . ?
H16B C16 H16C 109.5 . . ?
C11 C13 H13A 109.5 . . ?
C11 C13 H13B 109.5 . . ?
C11 C13 H13C 109.5 . . ?
H13A C13 H13B 109.5 . . ?
H13A C13 H13C 109.5 . . ?
H13B C13 H13C 109.5 . . ?
C11 C12 H12A 109.5 . . ?
C11 C12 H12B 109.5 . . ?
C11 C12 H12C 109.5 . . ?
H12A C12 H12B 109.5 . . ?
H12A C12 H12C 109.5 . . ?
H12B C12 H12C 109.5 . . ?

loop_
_geom_torsion_atom_site_label_1
_geom_torsion_atom_site_label_2
_geom_torsion_atom_site_label_3
_geom_torsion_atom_site_label_4
_geom_torsion
_geom_torsion_site_symmetry_1
_geom_torsion_site_symmetry_2
_geom_torsion_site_symmetry_3
_geom_torsion_site_symmetry_4
_geom_torsion_publ_flag
O3 C14 C9 N2 38.2(6) . . . . ?
O3 C14 C9 C10 -84.4(6) . . . . ?
O2 C14 C9 N2 -144.6(6) . . . . ?
O2 C14 C9 C10 92.7(7) . . . . ?
N2 C9 C10 C11 64.2(6) . . . . ?
N1 C5 C4 C3 178.2(5) . . . . ?
N1 C5 C6 C7 -177.9(5) . . . . ?
C7 C2 C1 F1 -51.8(7) . . . . ?
C7 C2 C1 F3 66.1(6) . . . . ?
C7 C2 C1 F2 -173.8(5) . . . . ?
C5 N1 C8 O1 -1.7(8) . . . . ?
C5 N1 C8 N2 179.5(5) . . . . ?
C5 C4 C3 C2 -1.7(8) . . . . ?
C8 N2 C9 C14 58.0(6) . . . . ?
C8 N2 C9 C10 -179.7(4) . . . . ?
C8 N1 C5 C4 28.0(8) . . . . ?
C8 N1 C5 C6 -155.7(5) . . . . ?
C4 C5 C6 C7 -1.4(8) . . . . ?
C4 C3 C2 C7 0.9(8) . . . . ?
C4 C3 C2 C1 179.3(5) . . . . ?
C14 O3 C15 C18 61.8(6) . . . . ?
C14 O3 C15 C17 179.8(5) . . . . ?
C14 O3 C15 C16 -61.6(7) . . . . ?
C14 C9 C10 C11 -171.0(4) . . . . ?
C3 C2 C1 F1 129.8(5) . . . . ?
C3 C2 C1 F3 -112.3(6) . . . . ?
C3 C2 C1 F2 7.9(7) . . . . ?
C9 N2 C8 O1 4.3(8) . . . . ?
C9 N2 C8 N1 -176.9(4) . . . . ?
C9 C10 C11 C13 -169.3(5) . . . . ?
C9 C10 C11 C12 69.1(6) . . . . ?
C2 C7 C6 C5 0.6(8) . . . . ?
C6 C7 C2 C3 -0.4(8) . . . . ?
C6 C7 C2 C1 -178.7(5) . . . . ?
C6 C5 C4 C3 2.0(7) . . . . ?
C15 O3 C14 O2 9.0(9) . . . . ?
C15 O3 C14 C9 -173.9(4) . . . . ?

_shelx_res_file                  
;
    jrh20220104_res.res created by SHELXL-2014/7

TITL jrh20220104_res_a.res in P2(1)2(1)2(1)
REM Old TITL jrh20220104_res in P2(1)2(1)2(1)
REM SHELXT solution in P2(1)2(1)2(1)
REM R1 0.148, Rweak 0.063, Alpha 0.001, Orientation as input
REM Flack x = 0.106 ( 0.267 ) from Parsons' quotients
REM Formula found by SHELXT: C18 N2 O2 F4
CELL 1.54184 5.5098 18.4266 18.8378 90 90 90
ZERR 4 0.0007 0.0036 0.0025 0 0 0
LATT -1
SYMM 0.5-X,-Y,0.5+Z
SYMM -X,0.5+Y,0.5-Z
SYMM 0.5+X,0.5-Y,-Z
SFAC C H F N O
UNIT 72 100 12 8 12

L.S. 20
PLAN  2
SIZE 0.006 0.014 0.54
CONF
BOND $H
list 4
fmap 2 53
ACTA
MORE -1
REM <olex2.extras>
REM <HklSrc "%.\\jrh20220104_res.hkl">
REM </olex2.extras>

WGHT    0.022900
FVAR       0.59912
F1    3    1.149572    0.873748    0.321947    11.00000    0.04140    0.04697 =
         0.04195    0.01140   -0.00149   -0.01138
F3    3    0.934161    0.815519    0.246653    11.00000    0.07293    0.05297 =
         0.01804    0.00356   -0.00290   -0.00829
F2    3    0.761554    0.884884    0.323388    11.00000    0.04840    0.04743 =
         0.04465    0.01493    0.00415    0.00693
O1    5    0.496244    0.574457    0.513920    11.00000    0.02460    0.04015 =
         0.02726    0.00388   -0.00088    0.00209
O3    5    0.533919    0.400479    0.481863    11.00000    0.02895    0.04568 =
         0.02312   -0.00253   -0.00079   -0.00015
O2    5    0.193869    0.413824    0.547430    11.00000    0.02434    0.05575 =
         0.03057   -0.00044    0.00180    0.00288
N2    4    0.764933    0.498511    0.567454    11.00000    0.02751    0.03580 =
         0.02263    0.00484   -0.00465    0.00002
AFIX  43
H2    2    0.913979    0.488561    0.576890    11.00000   -1.20000
AFIX   0
N1    4    0.907913    0.592105    0.498010    11.00000    0.02193    0.03908 =
         0.02552    0.00584   -0.00238    0.00067
AFIX  43
H1    2    1.048181    0.575702    0.509993    11.00000   -1.20000
AFIX   0
C7    1    1.115491    0.724288    0.365755    11.00000    0.03076    0.04238 =
         0.01742   -0.00071    0.00252   -0.00311
AFIX  43
H7    2    1.250056    0.731493    0.336798    11.00000   -1.20000
AFIX   0
C5    1    0.903423    0.652612    0.452859    11.00000    0.02692    0.03438 =
         0.01508   -0.00113   -0.00137   -0.00072
C8    1    0.706983    0.556351    0.525066    11.00000    0.03434    0.03795 =
         0.01782   -0.00370   -0.00085    0.00040
C4    1    0.713887    0.702707    0.452532    11.00000    0.03033    0.03654 =
         0.01994    0.00018    0.00178    0.00010
AFIX  43
H4    2    0.580582    0.696225    0.482144    11.00000   -1.20000
AFIX   0
C14   1    0.410426    0.421808    0.538858    11.00000    0.03154    0.03979 =
         0.02198    0.00279    0.00094    0.00258
C3    1    0.725764    0.762690    0.407396    11.00000    0.02971    0.03733 =
         0.02114   -0.00102    0.00184    0.00054
AFIX  43
H3    2    0.597605    0.795509    0.406134    11.00000   -1.20000
AFIX   0
C9    1    0.572624    0.454846    0.595815    11.00000    0.02874    0.03402 =
         0.02253    0.00446   -0.00248    0.00216
AFIX  13
H9    2    0.471839    0.485673    0.626281    11.00000   -1.20000
AFIX   0
C2    1    0.925707    0.773790    0.364633    11.00000    0.03255    0.03795 =
         0.01701   -0.00015   -0.00150   -0.00184
C6    1    1.105317    0.664175    0.409840    11.00000    0.02853    0.04257 =
         0.02039   -0.00069   -0.00067    0.00119
AFIX  43
H6    2    1.233744    0.631436    0.410705    11.00000   -1.20000
AFIX   0
C1    1    0.940994    0.836651    0.315633    11.00000    0.03124    0.04829 =
         0.02444    0.00016   -0.00182    0.00156
C15   1    0.405460    0.373493    0.417410    11.00000    0.03725    0.04902 =
         0.02017   -0.00534   -0.00454   -0.00278
C10   1    0.679752    0.393462    0.641947    11.00000    0.03192    0.03741 =
         0.02873    0.00737    0.00317   -0.00275
AFIX  23
H10A  2    0.549375    0.361564    0.656906    11.00000   -1.20000
H10B  2    0.791398    0.365129    0.613363    11.00000   -1.20000
AFIX   0
C11   1    0.813684    0.421309    0.707813    11.00000    0.04031    0.03944 =
         0.03244    0.01044   -0.00364   -0.00667
AFIX  13
H11   2    0.930015    0.458634    0.693127    11.00000   -1.20000
AFIX   0
C18   1    0.247278    0.435009    0.388797    11.00000    0.04609    0.05069 =
         0.02873    0.00149   -0.00932    0.00154
AFIX 137
H18A  2    0.111233    0.442234    0.419842    11.00000   -1.50000
H18B  2    0.190044    0.422617    0.342215    11.00000   -1.50000
H18C  2    0.341180    0.478823    0.386358    11.00000   -1.50000
AFIX   0
C17   1    0.611755    0.356071    0.367162    11.00000    0.03574    0.07165 =
         0.03262   -0.01696    0.00064   -0.00207
AFIX 137
H17A  2    0.708716    0.398717    0.359906    11.00000   -1.50000
H17B  2    0.546896    0.340101    0.322517    11.00000   -1.50000
H17C  2    0.710494    0.318345    0.387193    11.00000   -1.50000
AFIX   0
C16   1    0.259723    0.306179    0.434794    11.00000    0.04767    0.04539 =
         0.03771   -0.00259   -0.00771   -0.00243
AFIX 137
H16A  2    0.361241    0.271900    0.459107    11.00000   -1.50000
H16B  2    0.200259    0.284860    0.391670    11.00000   -1.50000
H16C  2    0.125225    0.319078    0.464633    11.00000   -1.50000
AFIX   0
C13   1    0.953245    0.358335    0.741922    11.00000    0.05324    0.06631 =
         0.04244    0.01396   -0.01817   -0.00394
AFIX 137
H13A  2    0.841270    0.320959    0.755624    11.00000   -1.50000
H13B  2    1.038264    0.375544    0.783096    11.00000   -1.50000
H13C  2    1.067587    0.339072    0.708403    11.00000   -1.50000
AFIX   0
C12   1    0.638188    0.454364    0.761546    11.00000    0.07931    0.05060 =
         0.02750    0.00272   -0.00219    0.00444
AFIX 137
H12A  2    0.554565    0.494508    0.740171    11.00000   -1.50000
H12B  2    0.727162    0.471029    0.802216    11.00000   -1.50000
H12C  2    0.522479    0.418341    0.776039    11.00000   -1.50000
AFIX   0
HKLF 4

REM  jrh20220104_res_a.res in P2(1)2(1)2(1)
REM R1 =  0.0591 for    2421 Fo > 4sig(Fo)  and  0.1012 for all    3720 data
REM    240 parameters refined using      0 restraints

END

WGHT      0.0229      0.0000

REM Highest difference peak  0.200,  deepest hole -0.278,  1-sigma level  0.053
Q1    1   0.9450  0.4681  0.5631  11.00000  0.05    0.20
Q2    1   0.5540  0.8515  0.3213  11.00000  0.05    0.20
;
_shelx_res_checksum              14770
_olex2_submission_special_instructions 'No special instructions were received'
_oxdiff_exptl_absorpt_empirical_details 
;
Empirical correction (ABSPACK) includes:
;
_oxdiff_exptl_absorpt_empirical_full_max 1.000
_oxdiff_exptl_absorpt_empirical_full_min 1.000
